# Supplementary material for: Synthesis, X-ray Crystallography, Spectroscopic Characterizations, Density Functional Theory, and Hirshfeld Surface Analyses of a Novel (Carbonato) Picket Fence Iron(III) Complex
Source: Molecules. 2024 Aug 6;29(16):3722. doi: 10.3390/molecules29163722 (PMC11357499; doi:10.3390/molecules29163722)
Supplement: Supplementary file 1 [file molecules-29-03722-s001.zip]

Archive with 3 entries (3 files):
- C-New Checkcif-Fe3TpivPP(CO3-23-07-2024.pdf
- C-New-Fe3TpivPP(CO3-23-07-2024.cif
- Supplementary Materials.pdf
