# Supplementary material for: Synthesis, X-ray Crystallography, Spectroscopic Characterizations, Density Functional Theory, and Hirshfeld Surface Analyses of a Novel (Carbonato) Picket Fence Iron(III) Complex
Source: Molecules. 2024 Aug 6;29(16):3722. doi: 10.3390/molecules29163722 (PMC11357499; doi:10.3390/molecules29163722)
Supplement: Supplementary file 1 [file molecules-29-03722-s001.zip › C-New-Fe3TpivPP(CO3-23-07-2024.cif]

data_I
# start Validation Reply Form
_vrf_PLAT990_I
;
PROBLEM: Deprecated .res/.hkl Input Style SQUEEZE Job ... ! Note 
RESPONSE: The first Alert_B is probably linked to an environment SHELXL 
 problem. Therefore, this is not a serious problem, which have no impact in the
 validity of our model.
;
_vrf_PLAT995_I
;
PROBLEM: Can not Recreate .fcf from Embedded .res & .hkl ! Check
RESPONSE: The second Alert_B is common when we use the squeeze procedure.
;
# end Validation Reply Form

# SQUEEZE RESULTS (APPEND TO CIF)
# Note: Data are Listed for all Voids in the P1 Unit Cell
# i.e. Centre of Gravity, Solvent Accessible Volume,
# Recovered number of Electrons in the Void and
# Details about the Squeezed Material
loop_
  _platon_squeeze_void_nr
  _platon_squeeze_void_average_x
  _platon_squeeze_void_average_y
  _platon_squeeze_void_average_z
  _platon_squeeze_void_volume
  _platon_squeeze_void_count_electrons
  _platon_squeeze_void_content
   1  0.000  0.000  0.000        29        13 ' '
   2  0.150  0.368  0.463       203        77 ' '
   3 -0.150  0.632  0.537       203        77 ' '
   4  0.131  0.361  0.233         7         1 ' '
   5  0.350  0.868  0.037       203        77 ' '
   6  0.167  0.227  0.208        12         1 ' '
   7  0.333  0.727  0.292        12         1 ' '
   8  0.369  0.861  0.267         7         1 ' '
   9  0.650  0.132 -0.037       203        77 ' '
  10  0.500  0.500  0.500        29        14 ' '
  11  0.631  0.139  0.733         7         1 ' '
  12  0.667  0.273  0.708        12         1 ' '
  13  0.833  0.773  0.792        12         1 ' '
  14  0.869  0.639  0.767         7         1 ' '
_platon_squeeze_details
;
;


_audit_update_record
;
2023-11-21 # Formatted by publCIF

;
# publcif _publ_body_element loop start
loop_
_publ_body_element
_publ_body_title
_publ_body_contents

 section 
;
Introduction
; 
;

;
 section 
;
Experimental
; 
;

;
 subsection 
;
Synthesis and crystallization
; 
;

;
 subsection 
;
Refinement
;
;
Crystal data, data collection and structure refinement details are summarized
in Table 1.
;

 section 
;
Results and discussion
; 
;

;
# publcif _publ_body_element loop end

_iucr_refine_instructions_details


;
#
# h,k,l, Fc-squared, Fo-squared, sigma(Fo-squared), status flag
#

_shelx_title ' MondherFe2CO3 in P2(1)/n'
_shelx_refln_list_code          4
_shelx_F_calc_maximum      402.94
_exptl_crystal_F_000      3484.00
_reflns_d_resolution_high  1.0504

loop_
 _space_group_symop_operation_xyz
 'x, y, z'
 '-x+1/2, y+1/2, -z+1/2'
 '-x, -y, -z'
 'x-1/2, -y-1/2, z-1/2'

_cell_length_a    17.9320
_cell_length_b    21.4845
_cell_length_c    22.9237
_cell_angle_alpha  90.000
_cell_angle_beta  100.813
_cell_angle_gamma  90.000

_shelx_F_squared_multiplier     1.000

loop_
 _refln_index_h
 _refln_index_k
 _refln_index_l
 _refln_F_squared_calc
 _refln_F_squared_meas
 _refln_F_squared_sigma
 _refln_observed_status
   4   0   0      23499.58      24218.90       777.45 o
   6   0   0         23.75         85.33        78.04 o
   8   0   0       3366.85       4398.26       198.86 o
  10   0   0        987.42        932.84       119.23 o
  12   0   0      12384.33      10658.47       237.74 o
  14   0   0      17892.22      14555.05       403.19 o
  16   0   0       1171.53       2039.66       198.47 o
   2   1   0      23815.84      18657.97      2061.38 o
   3   1   0      31440.93      31270.86       706.04 o
   4   1   0       2548.64       3621.08       183.43 o
   5   1   0        681.42        525.02        56.43 o
   6   1   0       1078.26        694.46        93.72 o
   7   1   0        258.26        288.16        47.36 o
   8   1   0       1447.35       1764.84        95.98 o
   9   1   0       3470.29       4745.45       127.45 o
  10   1   0       1057.04       1228.19        74.85 o
  11   1   0       1352.68       1328.22        77.21 o
  12   1   0       2237.18       2210.03        83.81 o
  13   1   0       4655.32       3547.98       117.92 o
  14   1   0        940.29        913.03        98.37 o
  15   1   0       3664.30       2845.01       113.43 o
  16   1   0       2443.22       2228.41       104.51 o
   2   2   0      40950.43      48099.24       445.27 o
   3   2   0      13750.28      12027.38       220.82 o
   4   2   0        270.17        264.49        25.44 o
   5   2   0       7223.77       6535.04       180.53 o
   6   2   0       7772.80       6863.40       188.54 o
   7   2   0       2309.14       2631.69        91.04 o
   8   2   0       2372.15       3087.69       112.96 o
   9   2   0       6890.24       7555.25       171.44 o
  10   2   0        791.26        445.78        68.28 o
  11   2   0        699.91        690.75        80.42 o
  12   2   0       6417.64       5442.86       158.16 o
  13   2   0          8.82         46.02        74.75 o
  14   2   0        182.00        407.66        86.85 o
  15   2   0       5803.12       5394.50       176.10 o
  16   2   0       1314.36       1255.52       108.79 o
   1   3   0       4767.36       4835.84        89.70 o
   2   3   0       5245.77       5905.58       278.92 o
   3   3   0       5057.45       4747.35        94.55 o
   4   3   0       8038.65       8643.17       160.15 o
   5   3   0       5680.83       6915.04       509.36 o
   6   3   0       5988.00       4621.19        98.41 o
   7   3   0       2667.59       2480.60       105.67 o
   8   3   0        961.38       1049.86        80.60 o
   9   3   0        198.83        222.95        69.51 o
  10   3   0       4785.07       4010.32       140.26 o
  11   3   0        286.87        160.38        69.83 o
  12   3   0        124.18         20.42        39.35 o
  13   3   0         14.98         52.22        76.51 o
  14   3   0       2094.06       2712.50       128.19 o
  15   3   0        341.06        271.96        88.60 o
  16   3   0       1069.57       1021.18       103.07 o
   0   4   0      29468.55      29275.06       319.16 o
   1   4   0      24011.65      28611.40       690.87 o
   2   4   0        466.23        259.14        31.87 o
   3   4   0      80683.11      76857.95      1506.94 o
   4   4   0       3795.28       4118.00        50.65 o
   5   4   0        352.92        535.75        63.92 o
   6   4   0       6516.93       7001.56       125.21 o
   7   4   0      13205.44      13216.30       309.96 o
   8   4   0       1709.44       1940.64        93.49 o
   9   4   0        839.23        857.27        96.44 o
  10   4   0       7234.06       7625.53       194.85 o
  11   4   0         70.10         38.23        60.07 o
  12   4   0       1446.79       1742.46        83.35 o
  13   4   0         15.04         71.90        67.22 o
  14   4   0       1341.20       1389.95        97.63 o
  15   4   0       2976.97       3006.31       125.70 o
  16   4   0         27.49        261.50        91.05 o
   1   5   0      23288.22      21392.94       602.87 o
   2   5   0        217.11        250.85        85.28 o
   3   5   0        607.27        876.21        40.77 o
   4   5   0         44.75        192.27        35.48 o
   5   5   0       1670.30       1872.29        80.56 o
   6   5   0        548.86        896.59        57.89 o
   7   5   0        879.75       1552.87        69.14 o
   8   5   0          5.19         37.24        47.33 o
   9   5   0       1942.88       3050.03       130.20 o
  10   5   0        269.88        330.59        56.81 o
  11   5   0        218.92        260.77        56.61 o
  12   5   0       1088.87       1056.44        79.70 o
  13   5   0       2063.26       2004.43        94.79 o
  14   5   0       1096.55       1047.53        84.49 o
  15   5   0        613.46        527.99        99.55 o
  16   5   0         33.63        114.30       101.77 o
   0   6   0      26509.13      29748.73       538.73 o
   1   6   0       5391.28       6898.09       100.87 o
   2   6   0       8615.89      12284.60       417.68 o
   3   6   0       7437.03       7121.62       133.33 o
   4   6   0       3855.58       4594.99       107.20 o
   5   6   0         86.02        148.71        56.49 o
   6   6   0        209.36        722.45       107.77 o
   7   6   0       3328.05       3516.10       177.97 o
   8   6   0       2024.74       2957.38       116.25 o
   9   6   0       1929.55       2435.12       229.59 o
  10   6   0         58.82         53.85        60.28 o
  11   6   0        164.05        123.91        56.25 o
  12   6   0       1891.44       2003.19       125.52 o
  13   6   0          1.81         48.42        80.98 o
  14   6   0        874.03        803.04       106.03 o
  15   6   0          7.93         77.06        95.88 o
  16   6   0         31.51        156.93       229.49 o
   1   7   0        548.95       1199.63        72.20 o
   2   7   0       1273.71       1248.54        95.63 o
   3   7   0        150.69        165.94        61.83 o
   4   7   0       2399.16       2061.99       112.39 o
   5   7   0       2474.14       2701.78        75.56 o
   6   7   0        452.30       1255.21        72.55 o
   7   7   0       1657.84       1649.09        83.31 o
   8   7   0         40.54        251.00        83.87 o
   9   7   0       2565.38       2169.97        86.92 o
  10   7   0         99.06        118.73        69.43 o
  11   7   0         31.23         81.68        71.99 o
  12   7   0        412.99        377.18        93.61 o
  13   7   0       1070.46        926.30       104.03 o
  14   7   0        488.60        478.25        98.17 o
  15   7   0       1017.01        991.25       110.73 o
   0   8   0        918.37       1415.05       105.08 o
   1   8   0       7858.81      10659.62       238.15 o
   2   8   0      35223.36      38177.81       618.05 o
   3   8   0      15865.68      17913.05       350.47 o
   4   8   0       2066.95       2389.48       175.64 o
   5   8   0        396.78        255.17        70.08 o
   6   8   0       1981.52       1475.53        84.54 o
   7   8   0        107.89         31.22        61.09 o
   8   8   0        154.31        239.79        74.52 o
   9   8   0       2448.20       3756.14       180.64 o
  10   8   0       3177.67       2682.72       116.84 o
  11   8   0         45.68         26.75        67.87 o
  12   8   0       2548.10       2347.39       120.92 o
  13   8   0          4.65         52.14        83.61 o
  14   8   0       2067.22       1635.88       120.75 o
  15   8   0         65.93        130.03        81.19 o
   1   9   0        348.10        626.29        59.05 o
   2   9   0         31.32         89.86        62.10 o
   3   9   0      17534.49      19986.90       365.86 o
   4   9   0      10981.29      10606.61       158.66 o
   5   9   0          0.51         47.28        37.54 o
   6   9   0      12741.68      13257.65       165.53 o
   7   9   0        250.90        407.56        68.69 o
   8   9   0         17.95         42.84        57.61 o
   9   9   0       1242.79        825.71       184.65 o
  10   9   0         24.29         59.13        67.71 o
  11   9   0        675.50        794.08        95.56 o
  12   9   0        333.17        359.01        89.14 o
  13   9   0        305.24        265.85        91.57 o
  14   9   0        295.80        405.56        93.81 o
  15   9   0       1468.28       1065.26       172.70 o
   0  10   0      11869.99      12434.57       307.36 o
   1  10   0         16.51         37.44        70.92 o
   2  10   0         29.51         59.42        69.73 o
   3  10   0       5130.06       6206.91       130.53 o
   4  10   0       5439.22       6402.15       126.19 o
   5  10   0       5358.01       5092.61       175.91 o
   6  10   0      14525.07      13515.09       455.90 o
   7  10   0        784.63        630.88        65.20 o
   8  10   0        620.46       1155.93        70.86 o
   9  10   0       6160.95       5940.72       166.72 o
  10  10   0       1077.66       1056.29       142.22 o
  11  10   0        370.32        512.30        97.51 o
  12  10   0       2863.43       3349.28       126.73 o
  13  10   0        498.13        412.38        88.66 o
  14  10   0        855.65        669.26        94.14 o
   1  11   0          0.40         76.94        72.06 o
   2  11   0       8218.79       9314.19       172.73 o
   3  11   0         34.44         49.13        71.29 o
   4  11   0       4162.57       4865.70       155.42 o
   5  11   0        545.41        250.97        74.04 o
   6  11   0       5694.10       5998.31       123.03 o
   7  11   0       1599.91       1267.27        94.61 o
   8  11   0       3383.19       2922.85        98.80 o
   9  11   0       1282.60       2314.67       102.17 o
  10  11   0       1325.44       1326.01        90.35 o
  11  11   0        150.27         84.13        73.47 o
  12  11   0        160.14        184.57        73.97 o
  13  11   0          0.47        103.97        81.03 o
  14  11   0        170.22        224.70        90.06 o
   0  12   0      15133.81      14919.94       363.36 o
   1  12   0        573.05        404.62        81.06 o
   2  12   0       1873.25       1999.57       268.31 o
   3  12   0        173.03        561.73       212.99 o
   4  12   0         20.49        173.56        63.50 o
   5  12   0      10961.60      12758.85       165.00 o
   6  12   0       2835.32       3815.13       103.48 o
   7  12   0       4821.16       5207.01       170.89 o
   8  12   0         19.45        161.67        73.13 o
   9  12   0       3625.82       3680.65        99.36 o
  10  12   0       2553.35       3422.52       123.98 o
  11  12   0         14.03         66.74        72.89 o
  12  12   0        186.61        234.96        75.91 o
  13  12   0        585.70        474.30        94.61 o
   1  13   0        196.05         36.26        73.61 o
   2  13   0        305.24        354.50        77.22 o
   3  13   0       2897.43       2821.94       112.81 o
   4  13   0         13.45         82.02        67.99 o
   5  13   0         14.37         63.45        49.55 o
   6  13   0        685.47       1009.51        92.32 o
   7  13   0        159.57        430.05        67.27 o
   8  13   0        392.88        591.36        82.77 o
   9  13   0       3040.47       3379.77       127.63 o
  10  13   0         87.38        244.69        78.29 o
  11  13   0       1489.14       1658.49       105.25 o
  12  13   0          8.95         50.83        76.41 o
   0  14   0      16933.35      19123.61       403.00 o
   1  14   0       1244.99       1305.76        95.33 o
   2  14   0        459.69        199.74        79.79 o
   3  14   0        387.08        605.07        84.96 o
   4  14   0        654.11        554.06        97.65 o
   5  14   0         47.43        140.69        66.44 o
   6  14   0         86.66        163.29       150.06 o
   7  14   0        850.60        965.06       139.44 o
   8  14   0       2802.41       2774.49       144.14 o
   9  14   0       2904.54       2861.89       118.75 o
  10  14   0       7062.06       7119.95       156.42 o
  11  14   0         18.46        697.62       178.53 o
  12  14   0       3194.45       3446.41       148.07 o
   1  15   0       1524.53       1138.72        99.64 o
   2  15   0        480.88        379.79        84.44 o
   3  15   0       2575.16       2456.45       126.73 o
   4  15   0       2654.38       2300.30       108.65 o
   5  15   0        158.67        152.75        76.10 o
   6  15   0        345.52        481.45        77.69 o
   7  15   0          0.31         28.31        73.45 o
   8  15   0        582.74        972.22       120.19 o
   9  15   0        174.36        147.59       103.89 o
  10  15   0        211.49        525.58       106.64 o
  11  15   0       2377.32       2598.28       125.66 o
   0  16   0        324.63        316.79       117.26 o
   1  16   0       3749.02       3736.46       129.28 o
   2  16   0       1472.36       1807.95       128.00 o
   3  16   0        213.60        142.36        84.66 o
   4  16   0        186.36        118.55        87.30 o
   5  16   0        310.89        343.85        81.85 o
   6  16   0       2779.18       2758.97       112.92 o
   7  16   0       1910.80       1479.38       102.82 o
   8  16   0          7.85        105.64       111.06 o
   9  16   0        126.90        328.35       115.54 o
  10  16   0        129.42         95.93       114.13 o
   1  17   0        845.03        756.96        95.92 o
   2  17   0       2940.07       3143.98       133.31 o
   3  17   0         35.44         36.78        89.24 o
   4  17   0        635.21        861.85       105.35 o
   5  17   0        214.73        136.45        84.91 o
   6  17   0        261.88        256.07        91.08 o
   7  17   0       3361.41       2798.95       130.99 o
   8  17   0          6.91        171.80       125.80 o
   9  17   0        749.14        900.83       143.87 o
   0  18   0       4104.83       3879.66       201.82 o
   1  18   0       2530.44       2298.74       130.55 o
   2  18   0       1908.96       1364.14       116.36 o
   3  18   0       3761.12       3888.69       138.74 o
   4  18   0       1423.91       1234.23       113.58 o
   5  18   0       2092.51       2563.92       133.39 o
   6  18   0          4.47        116.11        93.13 o
   7  18   0        768.39        738.62       100.01 o
   1  19   0          3.49         33.40        90.87 o
   2  19   0       1740.25       2134.33       126.45 o
   3  19   0         18.47         85.45        71.80 o
   4  19   0        231.93        140.72       108.54 o
   5  19   0          4.96        109.84       101.72 o
   6  19   0       3388.52       3759.70       174.90 o
   0  20   0         69.08         13.27       131.90 o
   1  20   0        470.06        411.75        98.74 o
   2  20   0        886.23        372.30       113.62 o
   3  20   0         25.75        172.61        90.21 o
 -15   0   1      16418.30      16906.36       463.65 o
 -13   0   1       7424.46       7694.20       218.78 o
 -11   0   1        258.33        198.71       100.06 o
  -9   0   1       9057.75       8547.58       274.33 o
  -7   0   1       7309.21       9925.40       134.64 o
  -5   0   1      11284.24      13563.42       327.40 o
  -3   0   1       3947.68       5959.49        91.01 o
   3   0   1      64543.99      69894.04      2273.31 o
   5   0   1     130761.04     124858.17      2959.55 o
   7   0   1      33558.63      33550.32       895.54 o
   9   0   1       9202.07       9694.74       339.48 o
  11   0   1          4.61         35.80        84.49 o
  13   0   1       1468.32       1448.30       136.36 o
  15   0   1      16451.93      15684.58       339.56 o
 -16   1   1       6588.48       6973.74       180.72 o
 -15   1   1       3574.11       4052.39       127.78 o
 -14   1   1       4572.35       5559.71       143.37 o
 -13   1   1       2533.00       2814.83        95.81 o
 -12   1   1        403.08        533.23        75.40 o
 -11   1   1        492.98        239.93        68.35 o
 -10   1   1        477.22        823.37        70.16 o
  -9   1   1       3208.51       2430.96        89.19 o
  -8   1   1       1196.68       1542.87        72.31 o
  -7   1   1       2708.58       2092.04        61.54 o
  -6   1   1       3828.21       3014.33        79.14 o
  -5   1   1        884.31        643.64        75.75 o
  -4   1   1      44270.52      38084.86       575.12 o
  -3   1   1      32301.47      31361.36       283.80 o
  -2   1   1          9.62        491.19        63.69 o
  -1   1   1      17621.51      31017.00       123.86 o
   2   1   1        878.38        601.07        29.72 o
   3   1   1      30864.66      27906.83       531.06 o
   4   1   1       5263.24       5845.01        82.23 o
   5   1   1      15365.46      14953.03       153.36 o
   6   1   1      10227.95       9477.82       216.87 o
   7   1   1       2395.73       2153.48        72.41 o
   8   1   1       9823.89       9883.42       174.10 o
   9   1   1        313.16        583.59        95.15 o
  10   1   1        490.80        879.46       120.55 o
  11   1   1       3289.85       3066.69       119.65 o
  12   1   1        299.44        356.59        84.34 o
  13   1   1         11.52         45.77        73.97 o
  14   1   1        412.25        509.82        78.40 o
  15   1   1        901.14        879.36       101.69 o
  16   1   1       5805.17       6416.25       169.55 o
 -16   2   1       1042.30       1660.38       117.04 o
 -15   2   1        252.44        342.51        86.03 o
 -14   2   1       8939.75       8679.07       207.54 o
 -13   2   1        861.74       1254.69        96.51 o
 -12   2   1       3157.83       2837.87       110.23 o
 -11   2   1          2.65         47.94        59.89 o
 -10   2   1       1278.58        782.74        73.59 o
  -9   2   1       4367.55       5494.92       140.56 o
  -8   2   1       1917.29       3289.23       124.08 o
  -7   2   1        366.56        385.89        57.72 o
  -6   2   1       4318.18       4160.50       143.66 o
  -5   2   1       3569.10       4990.43        71.29 o
  -4   2   1        108.13         36.27        38.58 o
  -3   2   1      10770.28      11901.33       187.42 o
  -2   2   1       1395.94        439.28       142.30 o
  -1   2   1       9864.11       3479.81      1638.00 o
   1   2   1        732.92        629.17        86.59 o
   2   2   1      11134.38      19857.45       386.07 o
   3   2   1        169.79        236.54        38.19 o
   4   2   1        348.36         70.99        33.21 o
   5   2   1       2924.00       3410.85        77.18 o
   6   2   1        253.77        587.34        54.41 o
   7   2   1         14.21         37.06        21.01 o
   8   2   1       3659.89       4664.47       125.05 o
   9   2   1         34.65         40.06        34.41 o
  10   2   1         39.03         62.31        42.58 o
  11   2   1         42.27         60.12        43.29 o
  12   2   1       5121.13       5053.66       157.29 o
  13   2   1        437.55        234.82        80.18 o
  14   2   1         12.23         67.42        59.15 o
  15   2   1        146.62        164.97        75.49 o
  16   2   1        835.51        905.79        99.79 o
 -16   3   1       1101.54       1117.04       109.58 o
 -15   3   1       1136.54        883.24       100.28 o
 -14   3   1        381.68        573.48        81.12 o
 -13   3   1       1040.72        835.24        84.71 o
 -12   3   1        212.02        246.06        64.12 o
 -11   3   1       2224.69       1633.80        89.95 o
 -10   3   1       1077.06       1247.83        72.06 o
  -9   3   1         12.61         50.96        52.86 o
  -8   3   1         65.80         23.66        33.60 o
  -7   3   1       1210.46       1274.85        73.48 o
  -6   3   1         65.84        169.43        51.31 o
  -5   3   1       1086.45        799.30        50.96 o
  -4   3   1       8705.80       8854.24       156.82 o
  -3   3   1       6093.60       3772.17       176.52 o
  -2   3   1      35301.11      45266.92       331.69 o
  -1   3   1      10604.32       5358.80       236.41 o
   0   3   1      62581.14      70486.44      1834.75 o
   1   3   1        342.18       2193.44        59.28 o
   2   3   1         37.82        373.40        44.85 o
   3   3   1      28875.89      26206.50       184.54 o
   4   3   1      55341.96      49326.46       678.87 o
   5   3   1        265.78        232.64        39.76 o
   6   3   1        254.05        345.35        64.93 o
   7   3   1       2467.82       1956.40        98.50 o
   8   3   1       2674.35       2700.10        66.84 o
   9   3   1        109.31        186.56        55.52 o
  10   3   1        175.54        411.51        72.06 o
  11   3   1       3436.02       3283.49       111.16 o
  12   3   1        855.77       1288.50        99.64 o
  13   3   1        836.58        906.57        79.17 o
  14   3   1       1254.83       1037.51       182.09 o
  15   3   1       1130.98        815.92        93.19 o
  16   3   1          9.94         83.29        84.41 o
 -16   4   1       1969.31       1879.69       117.99 o
 -15   4   1         40.91        128.11        81.69 o
 -14   4   1       1493.81       1279.02       143.19 o
 -13   4   1        735.48        848.34        95.65 o
 -12   4   1       5738.32       4978.75       164.19 o
 -11   4   1         60.21         51.57        49.26 o
 -10   4   1       1833.81       1855.08       170.97 o
  -9   4   1       4498.88       4388.23       121.71 o
  -8   4   1         99.30         85.50        59.50 o
  -7   4   1       1165.43       1509.22        84.83 o
  -6   4   1       2152.57       2503.90        95.78 o
  -5   4   1      10339.94       9660.98       154.09 o
  -4   4   1      15005.70      14507.90       124.56 o
  -3   4   1      56740.34      57971.74       537.41 o
  -2   4   1       1121.20        329.40        46.35 o
  -1   4   1      63184.76      74181.69      1228.32 o
   0   4   1     108664.15     123948.23      2670.82 o
   1   4   1         77.92         99.62       207.20 o
   2   4   1      14058.62      12577.92       170.83 o
   3   4   1        824.62        627.19       102.15 o
   4   4   1      12222.93      12191.56       285.72 o
   5   4   1        539.76        706.24        48.37 o
   6   4   1       1435.22       1453.03        68.26 o
   7   4   1        636.16        830.76        90.52 o
   8   4   1       4671.55       4434.44       117.32 o
   9   4   1        704.73        689.82       132.02 o
  10   4   1         80.50        189.77        56.53 o
  11   4   1        356.16        638.69        65.65 o
  12   4   1       1045.77        832.36        70.84 o
  13   4   1         14.55         19.14        66.75 o
  14   4   1        664.77        573.31       106.55 o
  15   4   1         63.80        395.33        96.75 o
  16   4   1        792.60        708.41       105.50 o
 -16   5   1        305.96        182.21        85.51 o
 -15   5   1       2303.18       1798.03       109.76 o
 -14   5   1         22.12         60.91        75.84 o
 -13   5   1        695.89        538.83        81.37 o
 -12   5   1          1.91         34.91        54.96 o
 -11   5   1       2364.31       1953.78        97.27 o
 -10   5   1       1250.43       1353.91        90.15 o
  -9   5   1       3137.46       3052.30        99.13 o
  -8   5   1         60.30        137.87        67.14 o
  -7   5   1       1141.23       1557.93        72.29 o
  -6   5   1       1661.20       2155.10        80.69 o
  -5   5   1       9470.60      10752.11       172.73 o
  -4   5   1        116.12         10.98        53.38 o
  -3   5   1       5301.20       4720.74       120.58 o
  -2   5   1      10250.39       9825.48       139.22 o
  -1   5   1      15092.93      17207.55       556.85 o
   0   5   1      11806.90      12591.18       411.98 o
   1   5   1      13979.54      15562.69       468.94 o
   2   5   1      12134.53      12707.89       542.38 o
   3   5   1      35711.91      38936.90       537.66 o
   4   5   1       1621.04       2645.37       104.29 o
   5   5   1        153.15         80.35        36.07 o
   6   5   1      12558.84      13889.57       302.41 o
   7   5   1         15.18         47.42        58.08 o
   8   5   1       2992.60       2688.98       157.17 o
   9   5   1       3666.08       4024.53       130.89 o
  10   5   1       4507.17       3475.82       154.94 o
  11   5   1        136.01         58.59        68.93 o
  12   5   1       2283.98       2268.79       108.62 o
  13   5   1       4314.08       3628.12       136.10 o
  14   5   1        112.35         85.29        87.20 o
  15   5   1        238.41        408.97       135.88 o
  16   5   1        122.00        202.68       101.98 o
 -16   6   1         90.55         42.58        99.23 o
 -15   6   1        383.37        420.83        81.74 o
 -14   6   1          1.15         52.78        76.81 o
 -13   6   1         66.01         83.89        50.03 o
 -12   6   1       1173.49        916.91        91.65 o
 -11   6   1        858.86        707.58        69.80 o
 -10   6   1         45.94         93.46        60.57 o
  -9   6   1       3193.16       3389.14        81.88 o
  -8   6   1       3277.55       3649.14       100.55 o
  -7   6   1      33113.07      35505.25       513.53 o
  -6   6   1      13289.30      11969.76       224.65 o
  -5   6   1       5732.90       6942.84       207.34 o
  -4   6   1        275.01        795.78        50.39 o
  -3   6   1      10017.85      10458.57       237.71 o
  -2   6   1       6885.59       9363.25       248.21 o
  -1   6   1        868.92        921.21        54.90 o
   0   6   1       4417.86       6580.20       280.80 o
   1   6   1       6151.95       5920.88       179.04 o
   2   6   1       8435.29       9974.56       100.66 o
   3   6   1      16223.00      18522.91       150.33 o
   4   6   1       3471.22       3104.26        95.84 o
   5   6   1      23385.33      26114.06       398.29 o
   6   6   1      19666.42      19029.09       320.02 o
   7   6   1      21356.64      21351.88       349.40 o
   8   6   1       2975.63       3146.14       116.72 o
   9   6   1       6985.49       6934.59       202.86 o
  10   6   1       1270.29       1305.22        73.10 o
  11   6   1        624.46        503.06        76.47 o
  12   6   1        218.81        212.88        80.91 o
  13   6   1       2531.76       2884.82       136.38 o
  14   6   1        896.02        677.19        96.71 o
  15   6   1       1864.62       1832.00       163.21 o
 -15   7   1        785.64        427.78       120.09 o
 -14   7   1        258.37        310.63        98.16 o
 -13   7   1        179.61        155.27        89.71 o
 -12   7   1        141.78        104.26        76.63 o
 -11   7   1        362.45        454.19        69.86 o
 -10   7   1       9140.91       9173.15       175.50 o
  -9   7   1       1992.33       2085.74        67.37 o
  -8   7   1         76.36         73.06        52.04 o
  -7   7   1        178.30        172.34        68.02 o
  -6   7   1       4107.81       3536.77       118.22 o
  -5   7   1        375.12        382.06        75.14 o
  -4   7   1         67.15        476.39        44.76 o
  -3   7   1         18.52         13.65        71.36 o
  -2   7   1       7254.88       8511.00       125.12 o
  -1   7   1        161.42        181.26        45.85 o
   0   7   1      15699.12      15928.68       270.24 o
   1   7   1       3273.63       4617.45        86.42 o
   2   7   1      31930.08      33904.81       437.78 o
   3   7   1      10066.92       9181.66       139.43 o
   4   7   1      24183.70      23302.18       518.98 o
   5   7   1       3369.83       2515.79        68.89 o
   6   7   1       9344.34      10287.96       157.66 o
   7   7   1        476.05        542.23        49.30 o
   8   7   1       1460.61       2060.17        89.73 o
   9   7   1       1687.53       1796.44       103.33 o
  10   7   1       1168.46       1034.20        77.22 o
  11   7   1          3.37         74.38        64.18 o
  12   7   1        825.48       1070.31       101.70 o
  13   7   1         46.49         60.19        77.90 o
  14   7   1         66.81         70.32        86.69 o
  15   7   1        493.61        257.36       121.22 o
 -15   8   1       1178.98       1001.61       139.24 o
 -14   8   1         10.24        206.71        97.29 o
 -13   8   1        908.07        925.38       110.79 o
 -12   8   1       5199.17       5696.60       192.92 o
 -11   8   1        349.22        219.27        89.70 o
 -10   8   1        141.70        599.46        81.91 o
  -9   8   1        639.93        640.27        67.12 o
  -8   8   1        101.86        132.57        49.19 o
  -7   8   1       7822.91       6542.38       112.35 o
  -6   8   1       2398.22       2932.74        93.28 o
  -5   8   1      13440.21      13684.17       245.37 o
  -4   8   1       2187.95       2933.74       133.90 o
  -3   8   1       7943.60       7645.10       138.44 o
  -2   8   1        522.31        449.49        57.67 o
  -1   8   1        766.85        659.09        67.23 o
   0   8   1         52.78         85.34        35.72 o
   1   8   1       2026.31       2287.75       161.38 o
   2   8   1         68.14         75.06        50.58 o
   3   8   1      11219.20       9868.67       207.13 o
   4   8   1       1118.96       1590.61        95.27 o
   5   8   1       1125.11       1172.22       119.46 o
   6   8   1        312.49        729.07        69.47 o
   7   8   1        353.81        428.82        62.72 o
   8   8   1        105.67        183.15        52.15 o
   9   8   1      11615.56      13758.15       220.54 o
  10   8   1       1176.50       1138.11        96.06 o
  11   8   1        339.13        216.04        63.18 o
  12   8   1         67.53        237.40        73.87 o
  13   8   1         36.54         46.87        67.91 o
  14   8   1        622.10        499.62       105.51 o
  15   8   1        955.55        722.23        97.74 o
 -15   9   1       3786.82       3540.17       154.86 o
 -14   9   1        592.06        849.02       106.15 o
 -13   9   1         25.42         56.62        83.00 o
 -12   9   1        467.56        427.88        90.80 o
 -11   9   1       8622.28       8795.07       214.66 o
 -10   9   1        753.33        797.44        79.15 o
  -9   9   1         14.41         77.66        54.30 o
  -8   9   1         61.80         58.23        46.90 o
  -7   9   1       4441.08       4632.58       125.06 o
  -6   9   1        131.62        718.46        64.93 o
  -5   9   1       1065.97        928.27       103.74 o
  -4   9   1       3351.63       3528.92       104.30 o
  -3   9   1       1825.62       2978.45       109.33 o
  -2   9   1        314.73        238.27        63.85 o
  -1   9   1       1715.34       1855.19        85.46 o
   0   9   1       2023.72       2004.97        97.01 o
   1   9   1       2447.22       3437.80       104.91 o
   2   9   1       4762.90       5690.18       224.62 o
   3   9   1      29166.62      31782.32       684.78 o
   4   9   1        279.72         68.90        54.98 o
   5   9   1       4567.42       4194.14       201.16 o
   6   9   1       6071.75       6620.84       146.92 o
   7   9   1       9117.72       9902.29       201.14 o
   8   9   1        110.39        330.22        81.39 o
   9   9   1      10382.84       9636.35       223.13 o
  10   9   1       1687.44       2060.40        79.86 o
  11   9   1       2829.38       3049.55        92.62 o
  12   9   1        677.24        346.82        95.43 o
  13   9   1        682.59       1026.96       131.28 o
  14   9   1         73.87        212.03        88.28 o
 -14  10   1       1047.89       1244.07       116.26 o
 -13  10   1       1703.60       1855.87       128.65 o
 -12  10   1       3198.65       3737.10       132.21 o
 -11  10   1       1532.97       1728.47        87.62 o
 -10  10   1        904.79       1051.23        93.24 o
  -9  10   1       3032.60       3347.53       102.75 o
  -8  10   1        271.14        156.40        52.11 o
  -7  10   1          0.13         43.25        48.89 o
  -6  10   1       1065.83        972.71        87.69 o
  -5  10   1        166.06        713.31        93.63 o
  -4  10   1       3918.37       3803.01       127.14 o
  -3  10   1       1232.03       1488.77        75.13 o
  -2  10   1        591.40        702.81        79.85 o
  -1  10   1       7340.92       8927.27       198.66 o
   0  10   1         18.53         47.70        66.05 o
   1  10   1        889.21        952.93        98.69 o
   2  10   1       4767.18       6377.37       188.97 o
   3  10   1       3012.50       4327.88       109.07 o
   4  10   1         39.47        158.52        38.41 o
   5  10   1       2109.43       2534.09       115.72 o
   6  10   1         58.82        125.21        57.71 o
   7  10   1        342.59        223.91        63.48 o
   8  10   1        253.33        394.56        61.01 o
   9  10   1       2605.94       3882.77       114.95 o
  10  10   1       4571.39       4409.34       122.34 o
  11  10   1        603.21        534.90        82.91 o
  12  10   1        189.01        369.29       106.70 o
  13  10   1        173.58        148.54       104.53 o
  14  10   1       2578.15       2644.57       182.59 o
 -14  11   1       4601.04       3904.26       147.17 o
 -13  11   1        394.55        299.80        91.88 o
 -12  11   1        174.41         98.41        81.02 o
 -11  11   1        130.52        182.62        76.50 o
 -10  11   1        880.96        897.26        81.68 o
  -9  11   1       3969.04       3990.81       130.24 o
  -8  11   1        322.67        421.65        75.03 o
  -7  11   1        231.45        277.88        58.90 o
  -6  11   1       2533.42       2874.55       133.83 o
  -5  11   1         12.27         33.49        57.74 o
  -4  11   1       1597.55       1613.18       115.62 o
  -3  11   1       3749.49       4610.23       108.92 o
  -2  11   1       1023.74        988.33        87.61 o
  -1  11   1      11386.96      13305.13       267.86 o
   0  11   1        283.74        344.21        69.05 o
   1  11   1         41.71         33.16        67.10 o
   2  11   1        181.31        222.57        65.80 o
   3  11   1       1417.22       1631.44        94.78 o
   4  11   1        540.69        449.34       114.95 o
   5  11   1        150.15         42.89        52.96 o
   6  11   1         42.51         45.16        69.15 o
   7  11   1       4596.88       4544.07       138.90 o
   8  11   1         35.19         53.06        59.32 o
   9  11   1       3574.26       3635.83       102.38 o
  10  11   1         91.93         44.44        68.62 o
  11  11   1       1738.68       2036.39       116.21 o
  12  11   1       2121.50       2014.95       140.06 o
  13  11   1        865.18        914.99       149.24 o
 -13  12   1         12.16         40.03        87.66 o
 -12  12   1        684.68        581.81        96.79 o
 -11  12   1        448.91        398.27        86.87 o
 -10  12   1       1377.43       1700.48        95.04 o
  -9  12   1         61.49        243.67        78.39 o
  -8  12   1       3170.52       2906.15       102.92 o
  -7  12   1       4859.94       5696.57       118.40 o
  -6  12   1         60.66         60.99        45.80 o
  -5  12   1       2934.31       3322.49       123.62 o
  -4  12   1       2974.64       3819.74       130.36 o
  -3  12   1       7161.43       8473.88       185.67 o
  -2  12   1      13533.73      16563.78       310.68 o
  -1  12   1        144.41        207.95        73.36 o
   0  12   1       4133.05       5514.34       153.07 o
   1  12   1       6490.72       6683.63       182.15 o
   2  12   1        850.00       1011.32        90.97 o
   3  12   1         46.80         80.55        67.42 o
   4  12   1        405.20        421.11        36.06 o
   5  12   1       3840.21       3013.33        77.31 o
   6  12   1       1046.88        901.66       105.49 o
   7  12   1       3694.61       3405.68       119.78 o
   8  12   1        661.99        705.00       109.51 o
   9  12   1       1830.57       1844.16        92.56 o
  10  12   1       2343.84       2547.54       119.67 o
  11  12   1         51.45        104.22        87.53 o
  12  12   1        479.12        345.88        92.86 o
  13  12   1         22.17        208.88       105.13 o
 -13  13   1        725.10        688.73       110.87 o
 -12  13   1        690.06        491.64       103.98 o
 -11  13   1        707.73        915.62       133.54 o
 -10  13   1        105.79         87.77        84.94 o
  -9  13   1          1.32        129.58        83.24 o
  -8  13   1       6060.24       6147.46       157.81 o
  -7  13   1         35.79        119.26        57.84 o
  -6  13   1        303.72        155.67        58.07 o
  -5  13   1        625.93        329.80        86.81 o
  -4  13   1        487.20        420.11        81.61 o
  -3  13   1          4.32         14.73        68.99 o
  -2  13   1         27.90         68.93        71.08 o
  -1  13   1        516.16        867.17        78.54 o
   0  13   1      13001.87      14838.79       289.82 o
   1  13   1        642.11        842.58        83.19 o
   2  13   1       6540.18       6851.66       173.52 o
   3  13   1        174.87         57.03        71.56 o
   4  13   1         11.09         70.84        53.99 o
   5  13   1        555.31        482.02        84.31 o
   6  13   1      11451.97      10012.20       273.21 o
   7  13   1       2556.48       2616.14       131.80 o
   8  13   1        165.91        350.86        75.27 o
   9  13   1         12.83         53.87        70.79 o
  10  13   1       1929.44       1692.67       124.76 o
  11  13   1        994.95       1241.52       119.81 o
  12  13   1        145.67        178.64       108.50 o
 -12  14   1        206.49        415.71        96.32 o
 -11  14   1          2.31         40.40        92.48 o
 -10  14   1        599.10       1125.05       136.55 o
  -9  14   1       1975.67       2415.40       113.99 o
  -8  14   1       4328.45       4156.98       104.92 o
  -7  14   1       5972.30       5611.94       165.78 o
  -6  14   1        304.55        404.46        75.65 o
  -5  14   1       7251.94       7536.57       170.76 o
  -4  14   1       2357.24       2467.93       101.39 o
  -3  14   1      10454.38      11533.01       250.26 o
  -2  14   1       1355.23       1481.31        96.10 o
  -1  14   1        568.22        697.80        81.31 o
   0  14   1       1973.05       2267.64        99.04 o
   1  14   1       1965.85       1852.60       102.52 o
   2  14   1        700.44        769.66       120.42 o
   3  14   1       1729.21       2099.12       124.46 o
   4  14   1       1391.82       1454.06        85.48 o
   5  14   1       1096.28        622.20        75.65 o
   6  14   1       1145.07       1330.90       115.34 o
   7  14   1       2222.84       2766.40       120.59 o
   8  14   1        269.80        432.25        89.60 o
   9  14   1       2903.80       2724.88       116.48 o
  10  14   1        558.27        447.23       118.15 o
  11  14   1        830.76        937.73       116.54 o
  12  14   1        294.59        594.18       181.26 o
 -11  15   1         71.79        141.36       100.21 o
 -10  15   1        148.39        272.69        94.85 o
  -9  15   1          5.70        498.90       102.52 o
  -8  15   1         29.03        181.26        71.53 o
  -7  15   1       1767.50       1390.05       110.51 o
  -6  15   1       1788.05       1594.07        96.05 o
  -5  15   1         38.88         67.91        81.88 o
  -4  15   1       1952.91       2147.72       145.29 o
  -3  15   1       2295.42       2226.10       126.47 o
  -2  15   1       2580.03       2561.23       121.88 o
  -1  15   1       1451.44       1802.07        95.68 o
   0  15   1       1581.51       2280.79       103.63 o
   1  15   1      10785.97      11867.67       319.93 o
   2  15   1       3981.59       4390.57       166.61 o
   3  15   1        275.42        366.46        90.34 o
   4  15   1        359.59        194.69        73.32 o
   5  15   1       1177.48        635.52        93.95 o
   6  15   1         10.77         29.19        70.67 o
   7  15   1         95.95         53.60       101.84 o
   8  15   1       5658.26       5925.11       222.39 o
   9  15   1        679.40        389.19       103.51 o
  10  15   1       5032.17       4273.53       179.66 o
  11  15   1       1191.03       1825.46       170.22 o
 -10  16   1        710.97       1347.01       129.59 o
  -9  16   1       1855.31       1906.48       160.14 o
  -8  16   1       3342.75       2449.31       120.51 o
  -7  16   1          9.54          5.82        76.20 o
  -6  16   1        255.79        232.08        82.96 o
  -5  16   1        651.98        847.80       118.79 o
  -4  16   1       3564.97       2828.84       128.57 o
  -3  16   1        691.86        428.17        89.72 o
  -2  16   1        325.41        246.18        89.89 o
  -1  16   1         16.09         22.90        77.59 o
   0  16   1       6327.17       6682.07       165.26 o
   1  16   1       2327.73       2541.10       129.43 o
   2  16   1       1700.47       1423.20       110.35 o
   3  16   1        172.58        197.29        82.55 o
   4  16   1        101.27        150.14        78.94 o
   5  16   1        190.16        136.59        75.55 o
   6  16   1        166.21        117.82        81.71 o
   7  16   1        786.46        829.48       119.19 o
   8  16   1       1462.97        926.65       115.03 o
   9  16   1       9644.10       8600.80       219.64 o
  10  16   1        235.91        535.33       126.23 o
  -9  17   1        129.89         92.12       129.60 o
  -8  17   1         84.96        202.84        98.03 o
  -7  17   1        225.18        175.08        84.15 o
  -6  17   1       1802.94       1788.39       116.00 o
  -5  17   1        141.52        130.39        95.22 o
  -4  17   1          7.23         31.82        92.03 o
  -3  17   1        212.83        147.91        88.76 o
  -2  17   1       3884.37       3841.04       151.79 o
  -1  17   1       3016.86       2712.43       128.09 o
   0  17   1        860.20        839.94        95.27 o
   1  17   1       4235.58       3869.55       145.79 o
   2  17   1          2.29         88.88        67.64 o
   3  17   1       3234.33       2549.82       128.39 o
   4  17   1       2408.79       2395.71       125.27 o
   5  17   1        713.26        363.21        78.77 o
   6  17   1          2.49         49.76        78.13 o
   7  17   1          0.55         77.32       109.99 o
   8  17   1         56.88        131.59       122.32 o
   9  17   1        237.61        477.80       122.03 o
  -8  18   1       4579.00       4843.59       281.84 o
  -7  18   1       1391.51       1135.63       129.79 o
  -6  18   1        192.59        233.41        88.07 o
  -5  18   1         30.95        140.65        97.10 o
  -4  18   1        125.66         42.04        98.87 o
  -3  18   1         32.55         54.51        96.35 o
  -2  18   1        209.01         37.03        95.61 o
  -1  18   1          3.91         91.20        92.23 o
   0  18   1       4855.33       4655.03       153.60 o
   1  18   1         44.06         53.51        86.81 o
   2  18   1        114.14         74.40        73.34 o
   3  18   1        147.53         79.55        88.90 o
   4  18   1       1264.44        813.49       103.78 o
   5  18   1       2179.19       1823.81       126.21 o
   6  18   1        303.51        504.94        92.59 o
   7  18   1       2360.84       2266.30       170.36 o
  -6  19   1       2446.81       2546.31       172.67 o
  -5  19   1       6006.82       5513.35       199.60 o
  -4  19   1         25.65         94.62       100.57 o
  -3  19   1        170.47         47.57       104.51 o
  -2  19   1       3653.76       4971.85       169.83 o
  -1  19   1        183.50        118.61        96.41 o
   0  19   1         49.52         54.21        89.77 o
   1  19   1         92.77         10.51        88.50 o
   2  19   1       1433.96       1837.02       134.48 o
   3  19   1       1906.57       1728.45       118.67 o
   4  19   1        289.07        102.25        99.15 o
   5  19   1        890.46        638.66       114.06 o
  -3  20   1        646.80        703.08       121.20 o
  -2  20   1         39.73         69.70       101.69 o
  -1  20   1        138.15         98.45        97.50 o
   0  20   1        923.39        822.92       109.30 o
   1  20   1        323.97        311.76       103.36 o
   2  20   1         34.67         74.86       103.72 o
   3  20   1        765.90        492.73       111.42 o
 -16   0   2        327.66        653.74       148.61 o
 -14   0   2       4745.76       3925.01       163.67 o
 -12   0   2      10552.99       9241.93       276.59 o
 -10   0   2         80.13        180.80        84.62 o
  -8   0   2       2237.55       1849.95       145.44 o
  -6   0   2       7956.42       9455.77       342.46 o
  -4   0   2       6012.08       8047.41       124.59 o
  -2   0   2      49737.21      40826.14      1706.39 o
   2   0   2     148860.92     146610.41      3243.62 o
   4   0   2      14674.16      18297.70       232.28 o
   6   0   2      15756.56      13560.18       423.01 o
   8   0   2       3374.49       3624.40       228.08 o
  10   0   2        822.73        860.16       114.71 o
  12   0   2      26032.55      23122.04       636.78 o
  14   0   2       2417.55       2104.10       187.48 o
  16   0   2        891.85        655.19       147.64 o
 -16   1   2        190.15        397.91        89.86 o
 -15   1   2       2010.47       2130.44       103.90 o
 -14   1   2       5998.65       6299.34       143.01 o
 -13   1   2       1574.48       1388.24        92.02 o
 -12   1   2        527.18        996.70        84.05 o
 -11   1   2       2897.47       2607.30       101.83 o
 -10   1   2         15.25         43.02        60.61 o
  -9   1   2          8.94         98.89        62.05 o
  -8   1   2       2638.79       2203.50       122.67 o
  -7   1   2       4011.25       4545.09       105.51 o
  -6   1   2        238.06        557.83        75.19 o
  -5   1   2        840.75        190.08        44.83 o
  -4   1   2      19054.20      19181.17       387.89 o
  -3   1   2       2157.15       1183.26       145.40 o
  -2   1   2      12905.36      10033.14       103.58 o
   1   1   2       3186.99        395.08       113.93 o
   2   1   2      54351.23      47267.96      1176.73 o
   3   1   2       9193.65       7736.17       174.20 o
   4   1   2      42755.91      39470.99       688.68 o
   5   1   2      14072.83      13888.21       212.61 o
   6   1   2      33341.21      34070.32       532.22 o
   7   1   2       2526.50       2823.06        94.02 o
   8   1   2       1741.02       1464.66        80.31 o
   9   1   2       1028.02       1058.67        78.04 o
  10   1   2       4289.85       5199.80       162.75 o
  11   1   2       3666.69       3397.08       125.09 o
  12   1   2       1403.12       1412.54        90.90 o
  13   1   2       1623.54       1292.94        90.06 o
  14   1   2        214.13        201.35        80.24 o
  15   1   2       2471.87       1949.67       118.19 o
  16   1   2        465.75        601.79        93.64 o
 -16   2   2        749.41        940.16        94.49 o
 -15   2   2        658.69       1020.45       101.49 o
 -14   2   2       1106.50        875.17       126.27 o
 -13   2   2       3974.16       4270.83       139.59 o
 -12   2   2        602.14        512.10        71.37 o
 -11   2   2        473.87        187.19        66.56 o
 -10   2   2       3655.20       2959.07       106.77 o
  -9   2   2       2847.40       2577.00       184.72 o
  -8   2   2        403.65        237.52        64.57 o
  -7   2   2       2245.27       1848.33        86.83 o
  -6   2   2        745.32       1423.64       101.80 o
  -5   2   2         23.85         47.41        41.76 o
  -4   2   2      39032.75      36633.42       583.54 o
  -3   2   2       2363.64       1757.01       109.95 o
  -2   2   2       1517.84       2053.39       109.42 o
  -1   2   2        461.26       5089.74       244.73 o
   0   2   2       6596.39       4002.79       915.32 o
   1   2   2          4.41        184.21       100.48 o
   2   2   2      13666.86      16943.39      1101.16 o
   3   2   2        365.19       1620.97       100.51 o
   4   2   2        689.43        581.01        45.10 o
   5   2   2      28333.03      29685.35       635.19 o
   6   2   2       3091.38       2998.79       135.17 o
   7   2   2        231.89        275.72        52.51 o
   8   2   2         49.66        107.52        53.75 o
   9   2   2        715.80       1339.01       141.36 o
  10   2   2        456.68        422.90        66.66 o
  11   2   2        599.02        800.13        78.74 o
  12   2   2       1657.96       1957.04       126.30 o
  13   2   2        791.35        822.73        94.25 o
  14   2   2       1860.32       1969.08       112.84 o
  15   2   2        424.20        997.59       117.44 o
  16   2   2       1017.86        631.83       104.23 o
 -16   3   2         75.63        193.31        87.29 o
 -15   3   2         65.45        361.50        96.04 o
 -14   3   2        753.93        518.68        91.50 o
 -13   3   2        172.01        110.18        78.64 o
 -12   3   2          9.59         33.50        64.39 o
 -11   3   2        904.55        769.66        90.33 o
 -10   3   2        185.40        162.84        50.75 o
  -9   3   2         78.92        220.62        43.06 o
  -8   3   2       4586.57       3574.74       115.04 o
  -7   3   2       8583.33       7629.85        97.64 o
  -6   3   2       2030.73       1273.22        68.20 o
  -5   3   2       2640.34       2011.65       118.89 o
  -4   3   2       3619.41       3549.29       111.19 o
  -3   3   2      84137.12      86794.45      1468.92 o
  -2   3   2       4973.94       8216.48       248.69 o
  -1   3   2         35.02         35.86        41.63 o
   0   3   2        970.15       2041.58       267.60 o
   1   3   2       1365.61       1183.94        46.32 o
   2   3   2       7420.93       3963.51       175.20 o
   3   3   2       2522.76       2326.42       425.65 o
   4   3   2        201.01         17.09        88.92 o
   5   3   2       6540.03       6471.99       118.28 o
   6   3   2      12816.76      10504.32       208.62 o
   7   3   2       1139.04       1003.15        74.30 o
   8   3   2        582.14        767.58        66.19 o
   9   3   2       2450.69       3316.39        94.78 o
  10   3   2         93.51        300.50        56.19 o
  11   3   2       1802.89       1811.82        79.11 o
  12   3   2          1.56         50.47        64.65 o
  13   3   2       2338.53       2533.26       109.87 o
  14   3   2        102.72         42.19        74.15 o
  15   3   2        113.38        245.78        99.66 o
  16   3   2         47.75        184.35        92.87 o
 -16   4   2        712.73        611.58       101.29 o
 -15   4   2       1192.28        996.32        96.20 o
 -14   4   2        371.70        634.18        83.74 o
 -13   4   2        372.12        512.59        78.50 o
 -12   4   2        310.56        850.03       102.41 o
 -11   4   2        126.82        217.96        47.60 o
 -10   4   2        299.70        737.76        79.57 o
  -9   4   2       4555.15       3877.99       119.48 o
  -8   4   2        269.97        226.43        56.33 o
  -7   4   2       8548.98       7603.85       134.47 o
  -6   4   2       1941.42       2115.92        75.60 o
  -5   4   2       5726.57       4566.09       135.88 o
  -4   4   2         39.63         60.74        41.76 o
  -3   4   2      13157.51      11298.36       331.73 o
  -2   4   2         48.95         46.28        56.04 o
  -1   4   2       6335.13       6403.53       100.19 o
   0   4   2         41.05         23.68        82.21 o
   1   4   2       4173.28       2105.43        67.90 o
   2   4   2       8726.87       9884.39        94.13 o
   3   4   2       2202.16       2646.33       107.99 o
   4   4   2       6516.79       7955.34       145.45 o
   5   4   2      25569.07      20957.71       454.47 o
   6   4   2        311.98        364.16        48.42 o
   7   4   2      22301.65      21374.68       232.29 o
   8   4   2         37.74         24.44        56.13 o
   9   4   2      11055.60      12608.24       296.62 o
  10   4   2        106.37        174.80        63.16 o
  11   4   2       1191.32        752.23       102.07 o
  12   4   2       1991.19       1842.65       103.45 o
  13   4   2        906.86       1160.44       115.76 o
  14   4   2       1037.70       1381.53       113.94 o
  15   4   2         89.69        104.55        97.59 o
  16   4   2       1204.37       1039.99       113.84 o
 -16   5   2       2463.97       2632.50       167.75 o
 -15   5   2       1029.41        874.36       143.66 o
 -14   5   2        150.83        162.62        53.46 o
 -13   5   2        227.37        499.09       118.17 o
 -12   5   2        746.42        564.91       102.23 o
 -11   5   2        302.69        539.97        63.48 o
 -10   5   2       2622.19       2838.35        92.24 o
  -9   5   2      10752.98      12695.51       255.02 o
  -8   5   2        553.89        318.85        68.84 o
  -7   5   2      13308.36      13175.41       190.70 o
  -6   5   2         78.99         71.13        47.19 o
  -5   5   2       1990.50       2185.99       109.89 o
  -4   5   2        751.97        713.86        84.32 o
  -2   5   2      29694.45      29420.44       484.81 o
  -1   5   2        737.24       1161.63        50.09 o
   0   5   2      13229.82      15075.53       351.91 o
   1   5   2       9371.34      11003.95       183.63 o
   2   5   2       1142.66       1159.38        85.47 o
   3   5   2        771.05        542.65        61.09 o
   4   5   2      28116.15      25601.08       404.69 o
   5   5   2       1323.73        677.69        49.20 o
   6   5   2      21935.95      21338.43       442.59 o
   7   5   2         63.54        155.01        48.04 o
   8   5   2       5329.18       5326.01       126.46 o
   9   5   2       7855.50       7751.74       208.97 o
  10   5   2        329.08        488.65        67.12 o
  11   5   2        497.62        399.21        70.40 o
  12   5   2          5.10          9.33        70.51 o
  13   5   2        220.93        227.26        86.16 o
  14   5   2        275.66        225.58        89.82 o
  15   5   2       4253.54       3677.41       144.41 o
 -16   6   2        871.18        884.66        95.41 o
 -15   6   2       2379.41       2362.95       117.98 o
 -14   6   2       3459.50       3620.08       138.48 o
 -13   6   2       1661.44       1319.25       102.23 o
 -12   6   2       2616.25       2697.72       111.47 o
 -11   6   2       4317.27       4672.28       138.99 o
 -10   6   2      16735.12      17207.10       296.09 o
  -9   6   2        673.46        753.98        58.84 o
  -8   6   2      16193.62      17540.81       253.58 o
  -7   6   2          4.76        201.21       122.43 o
  -6   6   2        976.55       1448.62        76.21 o
  -5   6   2       2938.57       2843.61        72.67 o
  -4   6   2       9220.33       9803.25       212.90 o
  -3   6   2      11321.40      11890.25       249.45 o
  -2   6   2       2340.74       2733.04       117.52 o
  -1   6   2        461.85        403.28        70.29 o
   0   6   2      54242.42      62199.89      1728.49 o
   1   6   2         17.43         81.10        48.45 o
   2   6   2       1374.00       1587.89       170.72 o
   3   6   2        100.16          4.21        67.65 o
   4   6   2      25052.78      23863.30       293.60 o
   5   6   2      11570.15      11319.56       236.85 o
   6   6   2       1384.63       1534.83       101.18 o
   7   6   2       1994.27       2366.35       121.20 o
   8   6   2          9.10         64.16        53.32 o
   9   6   2       9072.65       9730.12       193.48 o
  10   6   2       1327.10       1096.74        91.03 o
  11   6   2        206.47        254.22        72.26 o
  12   6   2         12.72         23.56        74.05 o
  13   6   2        123.57        136.48        81.78 o
  14   6   2       6697.82       5588.79       193.26 o
  15   6   2        693.33        499.14        97.10 o
 -15   7   2       2798.11       2640.45       128.58 o
 -14   7   2         11.11         52.88        76.90 o
 -13   7   2        329.02        433.39        82.02 o
 -12   7   2          9.57         85.26        66.13 o
 -11   7   2       8490.71       7592.63       198.52 o
 -10   7   2          0.03        218.26        78.40 o
  -9   7   2          4.73        141.29        60.45 o
  -8   7   2        880.94        848.11        78.70 o
  -7   7   2       1143.81        838.95        69.53 o
  -6   7   2        489.70        762.25        85.83 o
  -5   7   2       2192.15       1937.28        84.97 o
  -4   7   2       3646.29       3734.15        68.65 o
  -3   7   2        184.04        373.00        55.63 o
  -2   7   2        336.81        224.45        43.73 o
  -1   7   2      24095.68      25708.28       386.42 o
   0   7   2      23895.87      28519.87       695.54 o
   1   7   2       7771.88       9773.02       280.98 o
   2   7   2       6127.07       6037.12       131.39 o
   3   7   2      18134.21      20629.28       447.73 o
   4   7   2      12922.97      15019.23       188.99 o
   5   7   2        401.91        405.16        64.93 o
   6   7   2        767.35        737.86       105.49 o
   7   7   2        405.75        557.16        77.78 o
   8   7   2          7.14         23.02        63.22 o
   9   7   2       2284.15       2306.23       109.81 o
  10   7   2         51.88         88.81        55.02 o
  11   7   2         15.43         30.54        46.14 o
  12   7   2        308.95        346.22        72.19 o
  13   7   2         46.96         81.68        81.57 o
  14   7   2        162.98        212.60        95.65 o
  15   7   2        165.54        155.12        96.50 o
 -15   8   2        221.77        328.72       106.15 o
 -14   8   2       4184.05       4165.44       144.89 o
 -13   8   2        782.12        635.13        80.25 o
 -12   8   2       1708.50       1432.26        87.46 o
 -11   8   2       1334.16       1603.51        80.48 o
 -10   8   2       6102.82       4932.56       135.30 o
  -9   8   2        323.07        457.41        65.71 o
  -8   8   2        712.63        323.11        73.22 o
  -7   8   2       5471.35       4869.48       118.52 o
  -6   8   2       3748.08       4072.12        90.62 o
  -5   8   2       4059.14       3812.77        94.75 o
  -4   8   2      13125.95      13501.94       139.43 o
  -3   8   2       4552.11       4216.45        84.16 o
  -2   8   2       5911.02       6092.45       164.99 o
  -1   8   2       8388.85      10240.21       253.72 o
   0   8   2      34198.84      38872.73       950.70 o
   1   8   2       2057.67       2322.46       165.45 o
   2   8   2       2157.11       2299.87       157.92 o
   3   8   2       2137.27       2966.48        80.53 o
   4   8   2       8110.72       8710.49       161.62 o
   5   8   2      14085.06      13893.88       208.90 o
   6   8   2         28.46         64.65        55.50 o
   7   8   2       3989.53       4408.34       140.02 o
   8   8   2        337.27        557.48        59.21 o
   9   8   2       3862.55       3775.52       131.37 o
  10   8   2       2095.16       2231.30       120.06 o
  11   8   2         11.66         66.01        78.50 o
  12   8   2        899.11        837.30       135.32 o
  13   8   2        585.07        524.87       124.59 o
  14   8   2       3110.73       2534.19       149.03 o
  15   8   2       3504.52       3292.03       181.50 o
 -15   9   2        690.37        697.47       120.34 o
 -14   9   2       6520.99       6430.41       206.76 o
 -13   9   2          4.82         68.46        90.05 o
 -12   9   2       2773.97       2823.23       129.05 o
 -11   9   2       1537.19       1340.72        82.40 o
 -10   9   2       3501.37       3617.99       124.07 o
  -9   9   2          4.56         65.62        51.81 o
  -8   9   2        811.84        688.72        63.10 o
  -7   9   2         15.65         71.24        54.54 o
  -6   9   2      16292.27      14843.85       274.42 o
  -5   9   2        818.20        767.11        96.93 o
  -4   9   2       3010.68       2848.56       100.53 o
  -3   9   2       5115.89       5490.82       110.13 o
  -2   9   2      11556.21      11389.33       238.12 o
  -1   9   2        813.36        555.74        75.25 o
   0   9   2        519.85        708.82        57.80 o
   1   9   2      10431.42      10962.54       224.18 o
   2   9   2       5751.53       5226.70       180.60 o
   3   9   2        427.32        758.61        86.65 o
   4   9   2      19348.51      22509.82       399.92 o
   5   9   2       1139.68       1458.62        79.32 o
   6   9   2        671.69        525.60        64.77 o
   7   9   2        299.43        288.33        83.64 o
   8   9   2       1285.64       1349.45        79.90 o
   9   9   2         62.96        112.57        64.87 o
  10   9   2        697.70        763.94        91.32 o
  11   9   2        214.39        132.66        90.93 o
  12   9   2       1151.88        802.43       129.91 o
  13   9   2       3110.59       3035.56       212.08 o
  14   9   2         19.76         60.81        80.46 o
 -14  10   2        861.93       1111.58       117.37 o
 -13  10   2        346.78        195.76        96.04 o
 -12  10   2        518.77        553.24        90.59 o
 -11  10   2        152.77        301.98        78.45 o
 -10  10   2       1023.31       1830.19        80.29 o
  -9  10   2       1310.43       1594.46        70.02 o
  -8  10   2       4462.37       4014.62       106.79 o
  -7  10   2       6896.17       6619.63       144.85 o
  -6  10   2        299.26        305.25        56.95 o
  -5  10   2      13870.20      14488.90       188.46 o
  -4  10   2       1155.78       1734.52        83.12 o
  -3  10   2        214.09         51.01        73.34 o
  -2  10   2       1974.31       1796.74       177.67 o
  -1  10   2      11993.26      14520.37       273.39 o
   0  10   2        907.80        564.19        56.33 o
   1  10   2       2086.79       2369.71       114.43 o
   2  10   2       4995.36       5420.46       149.58 o
   3  10   2       1608.22       1855.40       138.69 o
   4  10   2       1581.11       1427.73       127.96 o
   5  10   2       1884.21       2063.90        85.02 o
   6  10   2       1945.06       2237.29        79.77 o
   7  10   2         23.30        104.06        46.83 o
   8  10   2         90.20         75.26        63.64 o
   9  10   2       8612.24       7913.21       172.56 o
  10  10   2         22.53        101.90        92.34 o
  11  10   2        176.51        155.10        93.48 o
  12  10   2        554.33        764.55       138.76 o
  13  10   2       2822.38       2705.04       133.79 o
  14  10   2        144.26        273.24       119.94 o
 -14  11   2        606.15       1003.69       112.30 o
 -13  11   2         74.48         43.18        85.01 o
 -12  11   2         21.79        105.73        84.48 o
 -11  11   2         53.96         87.52        79.66 o
 -10  11   2         12.26         95.40        58.22 o
  -9  11   2        689.11        616.05        71.53 o
  -8  11   2       2043.93       2309.41       127.48 o
  -7  11   2       2674.42       3071.62       119.10 o
  -6  11   2       1913.30       2502.14        98.14 o
  -5  11   2       1119.11        939.44        78.44 o
  -4  11   2       3420.35       3197.22        95.87 o
  -3  11   2        158.98        105.83        70.10 o
  -2  11   2          9.40         32.65        68.74 o
  -1  11   2       1653.71       2511.79        88.72 o
   0  11   2         32.94         33.72        39.59 o
   1  11   2        954.41        744.68        85.19 o
   2  11   2       1585.02       1668.55        90.46 o
   3  11   2       6997.30       6156.57       217.95 o
   4  11   2       1077.34       1167.51       148.04 o
   5  11   2         46.71         78.36        70.93 o
   6  11   2        517.42        607.40        96.51 o
   7  11   2       3007.10       2513.43        85.54 o
   8  11   2       1569.24       1549.49        94.95 o
   9  11   2        103.72        339.08        80.26 o
  10  11   2       1730.39       1482.87        91.35 o
  11  11   2        312.23        225.24        88.87 o
  12  11   2          0.47         38.00        93.44 o
  13  11   2        144.24        173.84       103.47 o
 -13  12   2         69.36        175.59        94.40 o
 -12  12   2       4103.44       4491.72       149.89 o
 -11  12   2         32.62         71.71        81.87 o
 -10  12   2       2563.21       3570.59       141.40 o
  -9  12   2       1829.09       1630.18        92.05 o
  -8  12   2       1068.96       1647.82        86.21 o
  -7  12   2      13940.64      14903.47       257.82 o
  -6  12   2         39.86         46.55        60.11 o
  -5  12   2       1607.28       1653.90       113.47 o
  -4  12   2        990.32        947.00       120.15 o
  -3  12   2      11104.53      10751.98       206.61 o
  -2  12   2       5408.22       5229.33       145.66 o
  -1  12   2       1829.28       2793.83        92.24 o
   0  12   2       8948.71       8527.87       246.99 o
   1  12   2          3.33         41.95        65.34 o
   2  12   2        752.48        721.33        79.55 o
   3  12   2        247.99        485.27        51.11 o
   4  12   2        473.50        447.90        92.91 o
   5  12   2        553.75        814.90        71.22 o
   6  12   2       1692.15       1544.99        95.21 o
   7  12   2       2670.43       2722.39       119.64 o
   8  12   2       2534.61       3343.26       118.56 o
   9  12   2       1714.77       2062.61       203.62 o
  10  12   2        978.61        920.03        91.18 o
  11  12   2          2.95         58.12        80.96 o
  12  12   2        426.68        417.83       108.34 o
  13  12   2       1159.41        648.81       114.41 o
 -13  13   2       1226.62       1490.29       122.52 o
 -12  13   2        317.66        453.22       105.19 o
 -11  13   2       1314.55       1287.70        99.24 o
 -10  13   2        141.05        108.67        64.20 o
  -9  13   2       4157.87       3813.49       127.98 o
  -8  13   2        270.54        308.10        72.12 o
  -7  13   2         15.67         50.71        63.76 o
  -6  13   2       1948.08       1970.99        84.18 o
  -5  13   2        259.18        146.65        72.14 o
  -4  13   2        217.53        141.14        72.93 o
  -3  13   2         58.71         38.83        70.49 o
  -2  13   2       4075.83       4113.07       113.01 o
  -1  13   2        232.30        157.92        71.87 o
   0  13   2        581.29        764.86        83.83 o
   1  13   2       9363.80       9936.11       259.89 o
   2  13   2        673.03        740.53        92.14 o
   3  13   2       2203.19       1541.61        70.61 o
   4  13   2        273.10        195.55        81.11 o
   5  13   2        359.11        509.04        66.10 o
   6  13   2        101.94         81.98        78.44 o
   7  13   2        751.09        883.46        90.88 o
   8  13   2        103.54         63.88        64.41 o
   9  13   2       1216.31       1068.80       118.82 o
  10  13   2        262.99        246.29       105.36 o
  11  13   2       1942.29       2343.23       136.63 o
  12  13   2         16.83        137.93       103.33 o
 -12  14   2       5714.09       6229.69       185.67 o
 -11  14   2        528.32        465.80       102.37 o
 -10  14   2        402.99        393.01       100.10 o
  -9  14   2        374.25        626.55        78.30 o
  -8  14   2       2912.98       2937.23       109.51 o
  -7  14   2       1712.63       2260.13       100.31 o
  -6  14   2         35.93         59.41        83.85 o
  -5  14   2          6.10         76.19        79.20 o
  -4  14   2        347.06        263.20        83.69 o
  -3  14   2          2.73         64.67        77.34 o
  -2  14   2       5999.99       5593.07       136.89 o
  -1  14   2       1423.14       1213.05        92.33 o
   0  14   2       3365.69       3086.12       132.59 o
   1  14   2        816.43       1081.42       122.98 o
   2  14   2       5996.28       5901.40       138.86 o
   3  14   2        239.20        143.91        68.74 o
   4  14   2         48.59         32.76        85.06 o
   5  14   2        750.48        540.51        87.20 o
   6  14   2        220.58        200.35        81.09 o
   7  14   2         41.08        103.07        94.38 o
   8  14   2        397.03        583.72       138.86 o
   9  14   2        862.54        974.09       116.92 o
  10  14   2         29.03         51.89       108.60 o
  11  14   2       1298.17       1254.34       150.12 o
 -11  15   2        684.41        592.46       115.56 o
 -10  15   2        120.21         93.43        98.90 o
  -9  15   2          5.97         70.42        71.67 o
  -8  15   2       2818.29       3266.75       146.82 o
  -7  15   2       2173.60       2147.42       109.09 o
  -6  15   2          0.92         35.88        84.71 o
  -5  15   2       6448.84       6581.14       178.01 o
  -4  15   2       7783.27       8667.49       210.24 o
  -3  15   2        410.35        395.57        86.83 o
  -2  15   2       1791.43       1657.08       101.52 o
  -1  15   2       2026.65       1953.52       109.28 o
   0  15   2       3285.69       3087.15       134.19 o
   1  15   2       9145.00       9617.68       216.51 o
   2  15   2        733.45       1225.02        86.35 o
   3  15   2        343.97        338.33        88.06 o
   4  15   2        128.42        468.01        92.08 o
   5  15   2        208.93        489.63        85.68 o
   6  15   2         50.99        126.59        92.27 o
   7  15   2       1901.40       2031.35       115.66 o
   8  15   2       1726.11       2428.94       128.08 o
   9  15   2       1983.76       1979.76       134.44 o
  10  15   2        434.28        904.77       174.36 o
  11  15   2       1282.12        646.10       459.34 o
 -10  16   2        311.66        440.50       112.28 o
  -9  16   2         29.06        246.90        81.93 o
  -8  16   2        552.00        394.25        91.48 o
  -7  16   2         82.70         69.39        80.95 o
  -6  16   2        123.82        190.71        90.02 o
  -5  16   2        417.76        133.52        91.70 o
  -4  16   2        723.31        850.69        96.73 o
  -3  16   2        615.77        859.37       100.56 o
  -2  16   2        371.60        203.54        87.46 o
  -1  16   2          3.10         94.85        84.11 o
   0  16   2       6889.35       7721.90       237.83 o
   1  16   2        198.43        174.51        63.60 o
   2  16   2       1458.13       1515.22        95.87 o
   3  16   2        632.56        495.91       109.42 o
   4  16   2       1320.15       1487.90       101.61 o
   5  16   2         32.61         59.40        69.32 o
   6  16   2        436.02        462.34        99.60 o
   7  16   2         98.95        143.72        99.52 o
   8  16   2       3969.62       3807.19       131.18 o
   9  16   2       1015.75       1570.53       152.69 o
  10  16   2         37.94          0.73       464.43 o
  -9  17   2         11.55        240.51       101.98 o
  -8  17   2        679.61        234.32        96.44 o
  -7  17   2        180.76        144.87        85.15 o
  -6  17   2          7.08         44.58        95.40 o
  -5  17   2       1688.26       2158.41       128.60 o
  -4  17   2        345.91        973.36       104.17 o
  -3  17   2       1095.51        969.17       107.84 o
  -2  17   2       2114.80       2457.68       132.70 o
  -1  17   2         35.92         56.83        82.95 o
   0  17   2          2.97         51.46        81.87 o
   1  17   2       2378.76       3056.19       118.68 o
   2  17   2       1798.61       1227.31       104.17 o
   3  17   2       1973.86       2207.09       119.92 o
   4  17   2        211.06        133.90        58.55 o
   5  17   2       4494.71       4281.61       149.12 o
   6  17   2        635.13        198.63       107.76 o
   7  17   2        615.64        577.03       123.83 o
   8  17   2        867.97        330.16       111.83 o
  -8  18   2          8.09        206.81       122.18 o
  -7  18   2       2098.70       2612.23       174.39 o
  -6  18   2        306.21        416.55       105.52 o
  -5  18   2      13672.72      14297.19       295.12 o
  -4  18   2         76.14         90.22       100.29 o
  -3  18   2       3483.73       4401.42       171.41 o
  -2  18   2       2852.38       3063.60       147.79 o
  -1  18   2       5091.65       5882.49       170.25 o
   0  18   2        189.08        262.99        91.83 o
   1  18   2       2204.18       1600.30       152.84 o
   2  18   2        687.14        836.99       105.65 o
   3  18   2       1229.87       1582.89       107.42 o
   4  18   2       1816.91       2068.37       127.50 o
   5  18   2         80.58        224.13        77.08 o
   6  18   2        700.24        378.18       135.62 o
   7  18   2       1751.01       1852.47       173.81 o
  -6  19   2       8754.16       8414.48       245.19 o
  -5  19   2        106.22         90.65       117.34 o
  -4  19   2        196.84        228.61       105.24 o
  -3  19   2          2.58         18.01       102.27 o
  -2  19   2       3787.46       4442.19       152.17 o
  -1  19   2       2439.28       1651.54       124.37 o
   0  19   2        521.67        476.84       101.00 o
   1  19   2         68.81         91.03        89.82 o
   2  19   2          3.71         44.82        82.79 o
   3  19   2       1178.83       1148.09       111.29 o
   4  19   2         50.87         67.43        68.69 o
   5  19   2        748.00        727.22       170.84 o
  -3  20   2        132.99        307.39       121.24 o
  -2  20   2        107.51         95.77       104.77 o
  -1  20   2        274.73        143.55        95.42 o
   0  20   2       1342.05        862.70       129.28 o
   1  20   2       1247.24        961.90       123.65 o
   2  20   2        150.90        134.19        83.98 o
 -17   0   3       3250.29       5093.53       315.02 o
 -15   0   3        161.14        826.75       125.74 o
 -13   0   3       3133.14       5015.65       203.11 o
 -11   0   3       1045.14       1073.66       123.14 o
  -9   0   3        245.52        325.22       108.00 o
  -7   0   3      21201.31      19567.82       704.19 o
  -5   0   3        417.05        145.94        35.86 o
  -3   0   3       2942.97       3007.35       312.14 o
  -1   0   3       8562.64       3043.09       138.32 o
   1   0   3      37716.99      40052.71       545.53 o
   3   0   3        121.55         15.22        75.28 o
   5   0   3       4348.76       4224.71       160.07 o
   7   0   3      13116.19      13150.97       427.81 o
   9   0   3      20179.10      16780.34       425.31 o
  11   0   3         89.24        246.37        88.51 o
  13   0   3       1017.04        772.02       115.20 o
  15   0   3        656.75        437.44       149.40 o
 -17   1   3       1318.80       2181.97       362.69 o
 -16   1   3         72.63        225.02        87.36 o
 -15   1   3        287.55        237.56        83.97 o
 -14   1   3      10440.21      11524.89       222.09 o
 -13   1   3       1171.71        956.93        83.44 o
 -12   1   3        855.08       1296.37        81.82 o
 -11   1   3       1052.28       1000.91        80.04 o
 -10   1   3       1990.20       2345.30       145.96 o
  -9   1   3         65.22         98.91        57.36 o
  -8   1   3       1228.13        894.34        72.02 o
  -7   1   3       4261.81       4042.00        96.48 o
  -6   1   3        182.79        132.31        43.47 o
  -5   1   3       4470.66       3818.63        95.49 o
  -4   1   3         43.51         63.89        48.26 o
  -3   1   3      44514.43      36979.82       696.81 o
  -2   1   3      64091.31      60358.61       554.81 o
  -1   1   3      26347.04      28903.37       138.49 o
   0   1   3       1230.84       1963.12        48.94 o
   1   1   3      33675.64      37680.74       303.21 o
   2   1   3        844.06       1171.85       118.55 o
   3   1   3      27150.30      23350.38       465.49 o
   4   1   3         82.99        240.96        38.73 o
   5   1   3      29974.46      29628.72       385.49 o
   6   1   3       3741.95       3982.02       228.23 o
   7   1   3       5251.95       5110.02       167.19 o
   8   1   3        709.91       1420.11       104.50 o
   9   1   3      17550.36      16895.94       226.18 o
  10   1   3       3495.08       3323.76       138.67 o
  11   1   3       4224.94       4909.88       260.17 o
  12   1   3       4346.64       5436.92       147.92 o
  13   1   3       2263.76       2844.45        99.68 o
  14   1   3        646.49        923.07       123.22 o
  15   1   3        334.06        499.49        90.82 o
  16   1   3        778.29        870.34        90.28 o
 -16   2   3       1096.99       1400.38       111.63 o
 -15   2   3       2138.04       2753.84       161.44 o
 -14   2   3          1.37         66.96        79.52 o
 -13   2   3        568.36        912.07        87.59 o
 -12   2   3       2104.02       2172.77       101.04 o
 -11   2   3        121.97        105.65        62.78 o
 -10   2   3       1830.94       2431.57       116.87 o
  -9   2   3       3803.48       3344.21       143.68 o
  -8   2   3       2168.78       2151.92       131.66 o
  -7   2   3       4156.68       5074.72       136.32 o
  -6   2   3      11142.48       8564.17       227.88 o
  -5   2   3       4953.37       5398.70       173.56 o
  -4   2   3        460.60        874.50        44.28 o
  -3   2   3         26.30         13.95        22.90 o
  -2   2   3        394.06        672.29       103.61 o
  -1   2   3         55.24         33.58        51.94 o
   0   2   3       2078.75       3495.69       106.39 o
   1   2   3      24336.93      24738.29       602.39 o
   2   2   3      18296.49      15457.24       331.92 o
   3   2   3      90038.30      86089.64      1945.21 o
   4   2   3         18.53         40.19        37.10 o
   5   2   3      24356.91      23599.95       463.52 o
   6   2   3      20811.48      20685.38       435.92 o
   7   2   3       7400.51       7484.45       188.30 o
   8   2   3        364.95        782.00        99.83 o
   9   2   3      10443.98       9875.53       196.85 o
  10   2   3        645.55        538.56        59.13 o
  11   2   3        549.83        973.81       113.96 o
  12   2   3        951.92       1216.45        77.63 o
  13   2   3       1199.20       1286.09        81.65 o
  14   2   3         74.45         82.09        77.21 o
  15   2   3         30.04        130.59        79.45 o
  16   2   3         13.63         88.12        92.09 o
 -16   3   3       1106.55       1048.52       104.02 o
 -15   3   3       2590.38       2324.44       113.12 o
 -14   3   3        585.18        799.61        87.57 o
 -13   3   3        130.05        134.81        76.34 o
 -12   3   3        211.01        245.20        76.57 o
 -11   3   3       2892.62       2886.61       109.43 o
 -10   3   3        201.25        150.18        45.71 o
  -9   3   3         15.75         89.37        67.85 o
  -8   3   3        803.39        486.87        75.52 o
  -7   3   3       6816.88       8060.04       135.98 o
  -6   3   3       1197.71        742.68        70.03 o
  -5   3   3        823.98        630.16        51.06 o
  -4   3   3       3862.94       4507.11        76.36 o
  -3   3   3      31290.95      28437.89       349.71 o
  -2   3   3       8195.92       7303.49       181.21 o
  -1   3   3      43954.31      40605.19       395.77 o
   0   3   3         83.54         46.98        75.77 o
   1   3   3       6304.55       4114.43       190.79 o
   2   3   3     127536.60     122408.23      2131.18 o
   3   3   3      72383.67      80643.05      2959.29 o
   4   3   3       3831.94       4470.21       166.87 o
   5   3   3       2877.27       3705.84       160.27 o
   6   3   3      14768.90      14676.10       274.61 o
   7   3   3       7213.05       7798.14       228.28 o
   8   3   3       1457.82       1687.00       118.89 o
   9   3   3       3147.05       3310.31       106.11 o
  10   3   3       2265.38       2611.91       128.04 o
  11   3   3       2298.45       2414.15        88.86 o
  12   3   3        537.06        625.66       100.98 o
  13   3   3        709.36        483.48        91.31 o
  14   3   3        394.16        479.32        98.55 o
  15   3   3       1012.54        655.98       106.16 o
 -16   4   3        229.54        190.44        87.16 o
 -15   4   3        322.39        367.14        93.76 o
 -14   4   3       2284.95       2200.35       126.24 o
 -13   4   3        901.35        735.29       104.54 o
 -12   4   3       8207.06       7344.56       158.01 o
 -11   4   3        911.43        955.80        79.24 o
 -10   4   3      20523.59      19361.19       350.69 o
  -9   4   3       8970.21       7941.38       170.55 o
  -8   4   3       3695.47       3771.72       102.99 o
  -7   4   3         61.50        114.59        53.88 o
  -6   4   3        669.30        776.01        70.26 o
  -5   4   3       3390.29       3038.84        79.81 o
  -4   4   3        729.62        810.67       101.91 o
  -3   4   3        822.07        455.04        68.44 o
  -2   4   3      15881.00      14062.78       242.96 o
  -1   4   3      24008.99      21068.60       290.46 o
   0   4   3      14004.34      12960.72       391.04 o
   1   4   3      34176.28      38338.03       890.25 o
   2   4   3      98549.49      99107.84      1818.80 o
   3   4   3        486.69        794.47       111.27 o
   4   4   3       1647.30       1877.42       169.36 o
   5   4   3       2882.14       2954.44       132.26 o
   6   4   3       1235.21       1194.01       189.15 o
   7   4   3        963.43        786.80        71.15 o
   8   4   3       1032.00        779.49        98.77 o
   9   4   3       1838.34       2535.92       107.31 o
  10   4   3       1535.56       1712.27        87.36 o
  11   4   3        381.42        554.27        74.81 o
  12   4   3       1292.27       1700.15        94.64 o
  13   4   3        368.75        338.08        87.96 o
  14   4   3        356.28        317.43        97.74 o
  15   4   3       1146.56        638.13       125.19 o
 -16   5   3        107.78        188.83        81.11 o
 -15   5   3        175.32        286.79        90.46 o
 -14   5   3         76.53        103.95        64.78 o
 -13   5   3       1220.39       1342.50        95.18 o
 -12   5   3          1.12         35.93        68.70 o
 -11   5   3       1611.79       1542.16        77.96 o
 -10   5   3        462.89        465.15        68.39 o
  -9   5   3       6969.46       7933.88       166.36 o
  -8   5   3        144.71        168.41        63.16 o
  -7   5   3      15330.64      14754.52       212.67 o
  -6   5   3       2542.89       2958.94        81.23 o
  -5   5   3        915.10        987.01        69.42 o
  -4   5   3      15841.57      15924.44       156.05 o
  -3   5   3      35598.11      34724.03       411.02 o
  -2   5   3      23438.04      26379.37       334.97 o
  -1   5   3      27921.16      29567.77       634.09 o
   0   5   3          0.86          7.31        47.23 o
   1   5   3       1236.58        801.43        67.40 o
   2   5   3        300.34         65.16       104.93 o
   3   5   3         72.99         54.97        57.37 o
   4   5   3       5818.39       5879.08       219.47 o
   5   5   3       9991.77       9782.41       279.11 o
   6   5   3      11342.88      12127.81       270.86 o
   7   5   3       4916.85       4584.55       129.41 o
   8   5   3        527.61        461.24        94.58 o
   9   5   3        490.76        546.87        74.22 o
  10   5   3        398.57        389.86        72.43 o
  11   5   3       2327.43       2268.58       106.86 o
  12   5   3         23.92         91.15        72.87 o
  13   5   3          2.70         48.71        75.94 o
  14   5   3        722.38        467.21       110.44 o
  15   5   3       1675.32       1736.02       115.64 o
 -16   6   3         12.75         50.47        82.29 o
 -15   6   3       1198.56       1155.09       128.96 o
 -14   6   3        436.90        412.35        76.44 o
 -13   6   3        215.79        194.53        74.64 o
 -12   6   3        466.00        905.39       130.78 o
 -11   6   3       2501.44       2485.82       105.36 o
 -10   6   3        870.55       1850.69       117.72 o
  -9   6   3       5148.33       5384.22       153.86 o
  -8   6   3       5110.58       6199.17       152.62 o
  -7   6   3      11553.71      11115.04       163.13 o
  -6   6   3        253.27        699.94        92.90 o
  -5   6   3       8662.72       9651.96       248.51 o
  -4   6   3       1904.29       2532.54        62.40 o
  -3   6   3       2818.51       1986.92       122.24 o
  -2   6   3      11483.21      10206.18       150.18 o
  -1   6   3       7790.81       7049.58       183.31 o
   0   6   3      14968.70      15000.95       284.49 o
   1   6   3      19452.24      22198.38       368.99 o
   2   6   3          2.97          5.73        49.24 o
   3   6   3       1929.22       1280.57       139.61 o
   4   6   3       4496.52       3498.88       112.96 o
   5   6   3      25270.91      25391.77       583.91 o
   6   6   3       6194.90       5777.83       141.87 o
   7   6   3      16326.02      15647.28       483.74 o
   8   6   3       2722.46       2470.21       119.49 o
   9   6   3       9597.81       8724.59       222.06 o
  10   6   3        805.05        944.68       137.37 o
  11   6   3          1.99         15.90        78.22 o
  12   6   3        558.80        465.53        74.17 o
  13   6   3        462.11        502.91        89.74 o
  14   6   3        212.70        306.40        92.56 o
  15   6   3       1553.61       1359.89       111.32 o
 -15   7   3        952.90       1060.26        97.75 o
 -14   7   3         41.72        107.85        72.36 o
 -13   7   3        242.13        140.65        54.85 o
 -12   7   3          0.22         10.52        58.96 o
 -11   7   3         26.83        304.70        65.45 o
 -10   7   3       1814.69       2268.49        97.19 o
  -9   7   3       1308.95       1539.91        76.93 o
  -8   7   3       7788.90       7948.95       170.42 o
  -7   7   3        949.32       1736.30        82.27 o
  -6   7   3       7126.31       6634.37       134.08 o
  -5   7   3        467.32        231.25        58.32 o
  -4   7   3       8031.76       6905.83       131.23 o
  -3   7   3       8600.78       6916.42        98.91 o
  -2   7   3        926.42       1111.25        56.11 o
  -1   7   3        971.46       1391.50        66.21 o
   0   7   3       9320.72       9913.02       164.27 o
   1   7   3       4387.64       3607.91       207.24 o
   2   7   3       7444.79       9257.38       402.90 o
   3   7   3        643.83       1080.57       103.50 o
   4   7   3         13.25         30.58        79.48 o
   5   7   3        730.33        887.84        83.30 o
   6   7   3      14930.89      15425.42       286.16 o
   7   7   3       2945.90       3097.99       105.28 o
   8   7   3        553.79        720.65        64.03 o
   9   7   3         10.36         78.59        59.39 o
  10   7   3       2135.73       2341.63       120.62 o
  11   7   3        942.30        926.58       103.78 o
  12   7   3         32.20        154.52        89.81 o
  13   7   3       3401.82       2855.89       138.64 o
  14   7   3        801.98        851.76       118.19 o
  15   7   3       1267.63       1391.39       132.10 o
 -15   8   3       2452.34       2327.55       110.20 o
 -14   8   3       6398.29       6667.57       172.66 o
 -13   8   3       2645.80       2437.23       106.63 o
 -12   8   3       3145.48       3201.46       117.48 o
 -11   8   3        122.36        161.54        47.18 o
 -10   8   3       6381.35       5839.17       141.54 o
  -9   8   3       5619.29       5218.39       108.65 o
  -8   8   3        962.00        748.96        69.05 o
  -7   8   3        551.03        330.29        72.81 o
  -6   8   3       3676.11       4850.89       126.36 o
  -5   8   3      21714.66      20886.46       242.23 o
  -4   8   3          1.59        289.98        56.40 o
  -3   8   3       9601.83       9989.70       189.64 o
  -2   8   3        664.06        406.48        56.74 o
  -1   8   3      16015.14      16581.04       251.23 o
   0   8   3      22796.82      24519.24       502.53 o
   1   8   3        530.86        953.34       121.85 o
   2   8   3        891.31        919.48       109.24 o
   3   8   3       2145.87       1590.16        74.19 o
   4   8   3      17264.73      19188.37       301.02 o
   5   8   3      10044.26       9143.75       203.16 o
   6   8   3         62.93         51.08        59.29 o
   7   8   3       1012.00       1462.33        78.31 o
   8   8   3        182.27        106.31        54.84 o
   9   8   3       3230.13       3869.22       121.73 o
  10   8   3         80.39         76.20       140.07 o
  11   8   3        417.49         76.09        66.44 o
  12   8   3         55.44         34.34        65.59 o
  13   8   3       3372.22       3608.10       178.11 o
  14   8   3        253.00        283.44       108.59 o
 -15   9   3       5671.40       5584.62       180.49 o
 -14   9   3        359.69        462.47        87.98 o
 -13   9   3       1846.16       2375.32       112.80 o
 -12   9   3       1299.59       1708.76        87.63 o
 -11   9   3          6.76        230.34        52.67 o
 -10   9   3       1360.58       1262.01        88.18 o
  -9   9   3         20.53         52.47        60.43 o
  -8   9   3       1850.48       2793.36        89.72 o
  -7   9   3       1715.65       1996.81        75.53 o
  -6   9   3        843.36       1212.77        77.99 o
  -5   9   3        519.74        760.51        76.58 o
  -4   9   3       5524.30       4639.28       155.07 o
  -3   9   3       2982.91       2813.90        95.25 o
  -2   9   3       1424.47       2230.69        82.61 o
  -1   9   3       3084.87       3134.43        95.52 o
   0   9   3        314.02        403.36        83.69 o
   1   9   3       2040.68       2495.42        96.16 o
   2   9   3          4.53        235.04        64.09 o
   3   9   3       8563.47       8985.61       172.92 o
   4   9   3      11157.81      11587.82       240.40 o
   5   9   3       8962.80       8400.28       278.26 o
   6   9   3       1922.00       1889.88        86.96 o
   7   9   3       3679.56       3916.08       132.76 o
   8   9   3       3210.80       4599.15       113.81 o
   9   9   3       1314.40       1027.13       159.93 o
  10   9   3        319.69        568.16        88.20 o
  11   9   3        401.27        276.04        91.95 o
  12   9   3        166.75        406.45        91.67 o
  13   9   3        158.88        265.81        97.03 o
  14   9   3       1929.50       2006.63       236.71 o
 -14  10   3       1740.53       1820.83       141.29 o
 -13  10   3          2.69         65.17        72.42 o
 -12  10   3       1685.29       1762.62       103.46 o
 -11  10   3         91.49        228.40        71.77 o
 -10  10   3       3162.94       3364.75       112.48 o
  -9  10   3       2326.31       2861.87       121.95 o
  -8  10   3        361.68        426.41        67.99 o
  -7  10   3         12.20        151.78        64.50 o
  -6  10   3       1824.94       1711.69        95.84 o
  -5  10   3       1297.94       2391.95        90.07 o
  -4  10   3          0.44         84.16        64.98 o
  -3  10   3        936.65       1191.75       141.68 o
  -2  10   3       2208.10       2875.91        91.90 o
  -1  10   3         17.23         77.03        44.39 o
   0  10   3       1542.74        994.34        79.29 o
   1  10   3       7183.62       9949.76       198.95 o
   2  10   3       3786.88       3644.18       155.04 o
   3  10   3         70.83         55.34        77.06 o
   4  10   3       3791.20       2967.51       124.01 o
   5  10   3        823.30        554.58        71.49 o
   6  10   3         33.75         51.11        68.11 o
   7  10   3       3814.29       4954.59       149.08 o
   8  10   3        124.50         52.00        63.38 o
   9  10   3        647.11        357.62       158.99 o
  10  10   3       3287.79       3313.69       120.65 o
  11  10   3        222.12         84.81        81.09 o
  12  10   3       1257.69       1616.06       113.89 o
  13  10   3        184.65        318.94       106.46 o
  14  10   3        257.70          0.18       466.61 o
 -14  11   3         46.48        170.75       100.86 o
 -13  11   3          5.59        152.68        74.06 o
 -12  11   3         55.81        173.89        69.38 o
 -11  11   3       2569.06       2285.00        97.34 o
 -10  11   3        524.91        191.13        62.61 o
  -9  11   3       1667.06       1991.66        93.79 o
  -8  11   3       1144.60       1307.88        75.51 o
  -7  11   3       4780.98       4243.87       126.02 o
  -6  11   3          2.66         88.73        60.81 o
  -5  11   3       1409.74       1757.08       117.71 o
  -4  11   3          3.96         64.73        66.28 o
  -3  11   3       4130.51       4275.32       141.76 o
  -2  11   3       5192.10       4595.86       157.23 o
  -1  11   3       3079.29       2875.06       122.34 o
   0  11   3       4723.81       5605.27       171.39 o
   1  11   3       6077.70       6692.31       195.73 o
   2  11   3       1262.14       1618.08        93.21 o
   3  11   3       6455.82       6211.78       155.24 o
   4  11   3       3098.35       4484.69       219.84 o
   5  11   3         17.27         63.56        70.28 o
   6  11   3        516.65        961.84        84.92 o
   7  11   3         35.55         66.45        70.51 o
   8  11   3       1012.42        937.52       135.27 o
   9  11   3        399.07        420.81        77.45 o
  10  11   3          5.57        111.00        73.22 o
  11  11   3          5.40         92.17        86.17 o
  13  11   3       2547.47       2285.11       132.75 o
 -13  12   3       2827.99       2377.83       136.98 o
 -12  12   3       1385.36       1292.34       102.55 o
 -11  12   3        164.74         91.06        68.34 o
 -10  12   3        170.16        297.76        74.79 o
  -9  12   3        353.33        406.61       105.21 o
  -8  12   3       6526.76       5937.22       120.86 o
  -7  12   3        474.48        902.98        80.44 o
  -6  12   3        388.68        760.20       103.28 o
  -5  12   3       1722.25       2766.48       104.06 o
  -4  12   3        866.78        887.53        87.02 o
  -3  12   3       3839.21       4137.05       139.70 o
  -2  12   3       1174.14       1671.91        79.24 o
  -1  12   3       1162.10        515.46        69.74 o
   0  12   3      13868.92      15813.48       348.20 o
   1  12   3       2622.58       4078.91       141.66 o
   2  12   3       1818.34       1980.94       131.60 o
   3  12   3       1135.70        740.41        74.76 o
   4  12   3       1235.53        906.58       102.85 o
   5  12   3       1611.82       1181.29        98.80 o
   6  12   3        296.53        216.51        71.38 o
   7  12   3       2545.49       1967.31       159.42 o
   8  12   3        500.38        704.83       124.76 o
   9  12   3       3051.40       2511.00       116.70 o
  10  12   3         93.80         48.73        86.78 o
  11  12   3         59.68          3.56        88.02 o
  12  12   3        299.83        239.95        96.05 o
 -13  13   3        352.08        397.36       108.51 o
 -12  13   3       1168.02       1058.84       114.44 o
 -11  13   3         18.42        117.68        73.05 o
 -10  13   3          5.66         43.74        70.78 o
  -9  13   3        125.72        127.38        79.39 o
  -8  13   3         39.52         70.00        70.73 o
  -7  13   3        499.16        793.29        78.43 o
  -6  13   3       3058.62       3182.50       127.60 o
  -5  13   3        241.55        290.78        70.75 o
  -4  13   3        626.12        877.96        88.73 o
  -3  13   3       1304.89       1452.04        95.83 o
  -2  13   3       4397.79       6361.81       176.03 o
  -1  13   3       6286.05       6163.89       188.41 o
   0  13   3        681.83       1148.40        86.45 o
   1  13   3       2940.45       3150.38       128.26 o
   2  13   3        945.73       1468.30        89.35 o
   3  13   3         16.60        164.18        86.49 o
   4  13   3       3386.46       2871.01       139.01 o
   5  13   3       2186.51       1947.23       103.24 o
   6  13   3       2345.36       2314.11       118.85 o
   7  13   3        390.68        271.98        80.81 o
   8  13   3       4719.17       4353.94       209.79 o
   9  13   3        315.22        457.20       180.04 o
  10  13   3          2.39         74.01        94.49 o
  11  13   3          0.88         38.87        91.25 o
  12  13   3        805.65        631.80       127.46 o
 -12  14   3        768.04        925.64       117.89 o
 -11  14   3          0.58         85.83        80.05 o
 -10  14   3        514.76        357.37        88.46 o
  -9  14   3        123.08        156.18        54.02 o
  -8  14   3         12.80         84.76        74.81 o
  -7  14   3       1936.26       2200.78        91.63 o
  -6  14   3        486.53        369.34        80.12 o
  -5  14   3         83.45        151.29        84.92 o
  -4  14   3        377.97        179.16        81.40 o
  -3  14   3       6611.89       7162.34       156.54 o
  -2  14   3       1787.04       2154.73       106.91 o
  -1  14   3       7555.50       9841.45       286.71 o
   0  14   3         61.77         73.72        53.02 o
   1  14   3       1008.30       1814.59        88.47 o
   2  14   3        120.23        196.22        69.68 o
   3  14   3       6243.58       5301.29       106.89 o
   4  14   3        175.32        554.17       119.19 o
   5  14   3        466.88        428.46        88.69 o
   6  14   3          6.11         80.42        81.96 o
   7  14   3       1606.62       1482.12        95.07 o
   8  14   3         38.52         58.53       114.90 o
   9  14   3        287.28        296.59       172.18 o
  10  14   3         76.62         84.97       101.00 o
  11  14   3       2539.71       2348.91       224.86 o
 -11  15   3         25.16        169.95        83.80 o
 -10  15   3       1431.71       1671.65       108.36 o
  -9  15   3          5.02         72.47        64.70 o
  -8  15   3         78.34        212.85        76.52 o
  -7  15   3          5.89         80.74        80.95 o
  -6  15   3        249.43        270.33        92.26 o
  -5  15   3       1779.19       1717.39       125.53 o
  -4  15   3       2823.36       2918.51       133.85 o
  -3  15   3        751.97        824.19        92.09 o
  -2  15   3      10648.44      12664.08       250.40 o
  -1  15   3      10388.25      10540.18       221.24 o
   0  15   3         57.16        119.24        56.34 o
   1  15   3        399.75        399.80        93.53 o
   2  15   3        291.94        240.55        77.56 o
   3  15   3       3870.17       3859.05       151.92 o
   4  15   3         47.83         40.02        64.86 o
   5  15   3        130.67        310.73       113.15 o
   6  15   3          8.41         47.40        89.56 o
   7  15   3          0.69         77.74        85.13 o
   8  15   3        648.46        349.12       141.01 o
   9  15   3        398.14        453.63       137.99 o
  10  15   3       5976.20       6220.74       303.30 o
 -10  16   3        613.69        560.85        88.10 o
  -9  16   3       1493.47       1112.81        82.42 o
  -8  16   3       2931.98       2851.92       130.68 o
  -7  16   3        308.13        280.92       100.98 o
  -6  16   3       3310.90       3381.20       141.92 o
  -5  16   3       2391.69       2660.03       134.12 o
  -4  16   3        865.76        862.65       104.25 o
  -3  16   3         82.52         71.37        87.00 o
  -2  16   3         51.65        100.01        87.51 o
  -1  16   3        266.56        238.04        84.37 o
   0  16   3       5309.81       4609.30       163.95 o
   1  16   3        497.73        459.41        77.47 o
   2  16   3        494.97        362.85        78.04 o
   3  16   3          4.22         29.01        60.21 o
   4  16   3       2780.65       3320.27       125.91 o
   5  16   3       2883.89       2878.77       125.28 o
   6  16   3         54.30        180.31        97.10 o
   7  16   3        166.79        291.70        97.14 o
   8  16   3        696.01        924.66       109.19 o
   9  16   3        321.30        222.10       160.19 o
  -9  17   3        130.63        163.15        94.57 o
  -8  17   3        138.38         75.45        98.26 o
  -7  17   3        400.93        389.19       107.46 o
  -6  17   3        120.06        100.90       102.53 o
  -5  17   3        130.51        297.34       102.98 o
  -4  17   3         74.90         53.62        95.89 o
  -3  17   3         91.92         54.74        98.49 o
  -2  17   3         17.38         68.30        92.60 o
  -1  17   3        527.52        407.65        97.57 o
   0  17   3        520.02        627.71        93.79 o
   1  17   3       1405.48       1615.42       120.00 o
   2  17   3       1006.43        887.82       101.73 o
   3  17   3          6.39         26.81        68.05 o
   4  17   3       1169.51       1304.54       142.31 o
   5  17   3       2236.71       2826.17       163.64 o
   6  17   3       2496.10       2764.63       164.40 o
   7  17   3        450.43        632.50       126.24 o
   8  17   3        493.57        696.50       176.07 o
  -7  18   3        862.38       1167.75       131.97 o
  -6  18   3       3762.41       3276.65       145.46 o
  -5  18   3        880.18       1073.87       149.07 o
  -4  18   3       1060.05        912.27       113.02 o
  -3  18   3       2748.10       3457.64       153.78 o
  -2  18   3        368.62        255.19       103.10 o
  -1  18   3         65.89        189.18        93.81 o
   0  18   3      15428.00      15100.16       341.02 o
   1  18   3        199.93        178.53        74.91 o
   2  18   3       2381.43       2720.41       132.13 o
   3  18   3       2514.29       2529.63       162.29 o
   4  18   3       3880.45       3011.38       165.76 o
   5  18   3        740.56       1028.75       142.62 o
   6  18   3        574.16        136.86       121.98 o
   7  18   3        227.03        292.75       134.57 o
  -6  19   3       3610.86       3879.96       180.38 o
  -5  19   3        752.38        664.30       151.79 o
  -4  19   3       2410.16       2859.91       149.60 o
  -3  19   3        410.00        429.49       108.32 o
  -2  19   3        258.07        439.53       106.84 o
  -1  19   3        537.76        518.74       108.31 o
   0  19   3        429.76        996.36       106.51 o
   1  19   3       4200.89       4386.85       166.55 o
   2  19   3        276.63        310.36        89.83 o
   3  19   3       1067.16       1252.62       131.82 o
   4  19   3        516.58        245.19        92.33 o
   5  19   3         41.68        113.65       126.21 o
  -3  20   3        313.60        337.32       504.98 o
  -2  20   3         59.53         96.37       100.13 o
  -1  20   3         49.74        103.60       100.87 o
   0  20   3        978.41       1368.50       125.39 o
   1  20   3       1072.80        611.08       125.24 o
   2  20   3          8.24         75.49       138.04 o
 -16   0   4       1096.97        930.39       138.28 o
 -14   0   4        457.20        294.50       119.59 o
 -12   0   4       1673.00       2041.51       137.11 o
 -10   0   4       3293.82       2980.49       148.61 o
  -8   0   4       2114.08       1681.36       149.24 o
  -6   0   4         96.82         17.31        61.36 o
  -4   0   4      11739.29      14630.60       342.18 o
  -2   0   4        765.04        341.33       102.53 o
   0   0   4      13597.19      10757.17       375.58 o
   2   0   4       9470.86      12395.10       247.07 o
   4   0   4        589.11        313.68       133.70 o
   6   0   4       1496.35       1246.53       134.07 o
   8   0   4       1672.42       2180.36       517.46 o
  10   0   4      14233.07      12294.56       530.97 o
  12   0   4      10987.58      11148.00       324.54 o
  14   0   4      14966.77      12611.72       481.94 o
 -17   1   4        443.38        520.35       134.33 o
 -16   1   4       2932.73       3277.74       143.74 o
 -15   1   4        648.13       1043.79        95.55 o
 -14   1   4         11.29         55.57        76.53 o
 -13   1   4        598.97        345.35        76.03 o
 -12   1   4         59.46         54.24        64.85 o
 -11   1   4       8585.75       8868.48       168.80 o
 -10   1   4       6592.67       6247.96       153.79 o
  -9   1   4       3963.88       4451.46       112.18 o
  -8   1   4       5289.15       4781.62       163.54 o
  -7   1   4      38257.37      33314.29       398.36 o
  -6   1   4       2295.85       1686.37       109.51 o
  -5   1   4      58744.02      61256.40       779.45 o
  -4   1   4        703.70       1264.00        71.85 o
  -3   1   4        237.65        308.26        71.14 o
  -2   1   4      87339.08      84195.38       759.57 o
  -1   1   4         29.22         70.09        37.49 o
   0   1   4       3315.47       1514.78        68.05 o
   1   1   4       2316.33       1979.62        49.89 o
   2   1   4      63807.70      63581.50      1018.46 o
   3   1   4         63.22         14.34        46.01 o
   4   1   4      52875.34      53626.95       760.23 o
   5   1   4        467.66        278.23        65.91 o
   6   1   4         19.82         50.65        81.07 o
   7   1   4       8924.35       8026.45       135.59 o
   8   1   4        291.23        581.16        92.80 o
   9   1   4       1129.44        857.97        71.43 o
  10   1   4        306.42        325.66        63.89 o
  11   1   4       3181.43       3663.64       119.74 o
  12   1   4       1656.70       1755.51        97.70 o
  13   1   4       8843.03       8274.26       175.08 o
  14   1   4       2730.47       2640.66       106.82 o
  15   1   4         15.42        154.29        81.14 o
 -16   2   4        741.54        682.08       101.89 o
 -15   2   4       1340.63       1776.69       109.71 o
 -14   2   4          4.86        114.33        78.41 o
 -13   2   4        341.52        282.18        71.36 o
 -12   2   4       2576.23       2539.03       101.48 o
 -11   2   4        526.75        288.37        73.99 o
 -10   2   4       2920.90       2727.81       145.81 o
  -9   2   4        459.40        956.15        95.40 o
  -8   2   4       1041.75        930.05        80.22 o
  -7   2   4       2222.98       1883.79        67.37 o
  -6   2   4         85.15        121.84        36.09 o
  -5   2   4       2337.41       1600.67        60.76 o
  -4   2   4         23.45         26.52        36.07 o
  -3   2   4      14383.32      15506.51       169.78 o
  -2   2   4      76237.69      76985.20       755.43 o
  -1   2   4      10256.52      14302.89       335.85 o
   0   2   4      10887.91      11165.30       116.24 o
   1   2   4        328.84         38.24        25.56 o
   2   2   4        709.85        806.74        74.59 o
   3   2   4        308.96        404.56        58.68 o
   4   2   4       2305.74       1590.05        69.99 o
   5   2   4       4702.51       5012.90       162.51 o
   6   2   4       2118.64       2406.98        71.61 o
   7   2   4       6835.78       6118.31       177.87 o
   8   2   4       1189.71       1301.27        73.21 o
   9   2   4      19650.65      21724.58       538.63 o
  10   2   4        258.81        477.51        88.36 o
  11   2   4       2110.66       2477.68       114.28 o
  12   2   4          9.54         72.86        78.33 o
  13   2   4        307.69        503.88       107.40 o
  14   2   4       3326.67       3425.31       130.43 o
  15   2   4         44.50         73.60        92.06 o
 -16   3   4         10.09         86.84        86.39 o
 -15   3   4       1414.17       1413.55       101.01 o
 -14   3   4       1310.68       1947.03       102.29 o
 -13   3   4        485.17        356.35        78.03 o
 -12   3   4        691.84       1126.38        99.28 o
 -11   3   4        916.57       1032.35        89.80 o
 -10   3   4         68.07         31.97        64.57 o
  -9   3   4       3070.92       2904.45       134.70 o
  -8   3   4      12301.12      11034.04       180.63 o
  -7   3   4          4.23         30.04        67.97 o
  -6   3   4       8099.01       7320.03       129.91 o
  -5   3   4       7260.39       5689.74       101.63 o
  -4   3   4        547.93        123.37        58.04 o
  -3   3   4        876.64       1163.42        75.73 o
  -2   3   4         44.39         62.69        46.09 o
  -1   3   4       5188.34       4967.09       140.95 o
   0   3   4      82793.46      69510.14      1317.95 o
   1   3   4       5865.31       5606.19        80.15 o
   2   3   4       2599.72       4195.10       138.75 o
   3   3   4       2953.80       2748.75        87.54 o
   4   3   4       2180.28       2307.00       151.20 o
   5   3   4        330.01        339.30        53.28 o
   6   3   4      22596.11      21380.57       435.60 o
   7   3   4      26124.59      27401.36       369.72 o
   8   3   4       9916.52      11400.58       213.77 o
   9   3   4          0.82         43.80        61.60 o
  10   3   4       2757.23       2928.23        99.39 o
  11   3   4         75.29        182.19        68.31 o
  12   3   4        109.86        198.21        75.75 o
  13   3   4        412.09        373.92        86.14 o
  14   3   4        512.81        534.35       113.98 o
  15   3   4        260.31        266.08       100.25 o
 -16   4   4        457.12        582.86        99.39 o
 -15   4   4       1351.18       1796.36       117.27 o
 -14   4   4        120.36        197.15        68.20 o
 -13   4   4        916.11       1331.17       101.33 o
 -12   4   4        124.68        216.44        74.28 o
 -11   4   4        180.99        362.00        78.75 o
 -10   4   4        116.28       1046.86       139.79 o
  -9   4   4        241.39        229.55        64.09 o
  -8   4   4        248.96        224.74        61.20 o
  -7   4   4       8656.34       7661.24       167.09 o
  -6   4   4        202.91        215.97        48.21 o
  -5   4   4       4667.51       4254.49       113.01 o
  -4   4   4        125.52        141.07        26.90 o
  -3   4   4      11240.55      12128.24       222.75 o
  -2   4   4       4675.98       4409.51       134.36 o
  -1   4   4       5198.01       2657.67       130.18 o
   0   4   4      19520.44      17769.26       258.39 o
   1   4   4         63.55        278.72        77.95 o
   2   4   4        191.81        431.62        38.58 o
   3   4   4          1.55         50.69        74.45 o
   4   4   4      17043.58      16869.18       424.55 o
   5   4   4       2785.69       2519.56       282.48 o
   6   4   4       9192.40       9903.25       287.58 o
   7   4   4       1770.67       2078.86       162.12 o
   8   4   4        488.79        345.04        68.85 o
   9   4   4      10497.94      11581.56       201.78 o
  10   4   4        320.43        266.92        62.40 o
  11   4   4       2239.51       2272.97       141.90 o
  12   4   4        221.39        232.99        75.99 o
  13   4   4        186.19        138.43        90.90 o
  14   4   4       1358.94       1274.45       113.11 o
  15   4   4       1233.24        955.23       129.31 o
 -16   5   4          8.79        122.93        94.92 o
 -15   5   4       4936.17       5804.55       195.34 o
 -14   5   4       1241.73       1693.08       112.13 o
 -13   5   4        336.43        351.13        87.71 o
 -12   5   4       1461.60       1567.37        94.51 o
 -11   5   4        407.27        443.49        78.78 o
 -10   5   4       6361.31       7318.50       227.36 o
  -9   5   4       4454.45       4671.80       100.87 o
  -8   5   4        994.94        614.89        79.65 o
  -7   5   4       3380.74       3119.42       116.66 o
  -6   5   4        496.49        313.71        63.13 o
  -5   5   4          6.18         68.20        62.91 o
  -4   5   4       8601.54       6103.64        93.89 o
  -3   5   4       1337.94       1616.96        49.39 o
  -2   5   4      15760.27      15563.95       197.12 o
  -1   5   4      10773.83      10584.23       126.56 o
   0   5   4       1354.32       1293.10        61.19 o
   1   5   4         33.21         38.65        51.73 o
   2   5   4      11444.20      11492.36       277.78 o
   3   5   4       1261.70        606.66        95.82 o
   4   5   4        189.89        190.35       110.96 o
   5   5   4       3639.25       3520.01       416.73 o
   6   5   4      12153.14      12455.73       514.62 o
   7   5   4       6225.28       5770.53       177.84 o
   8   5   4       2787.42       3363.20       153.91 o
   9   5   4        815.92        651.11        83.81 o
  10   5   4       3644.10       3191.09       128.27 o
  11   5   4        694.15        679.84        88.17 o
  12   5   4        597.05        300.28       110.85 o
  13   5   4         35.28         54.25        82.13 o
  14   5   4        237.12        350.31        96.11 o
  15   5   4        690.44        536.46       184.35 o
 -16   6   4         38.67         72.84        73.71 o
 -15   6   4        218.19        495.22       109.39 o
 -14   6   4       2928.61       2994.33       130.29 o
 -13   6   4        664.95        896.80        97.30 o
 -12   6   4       6937.38       6800.00       164.83 o
 -11   6   4         53.60        273.73        69.84 o
 -10   6   4       1719.53       1691.83        93.05 o
  -9   6   4       4171.47       4617.13       221.31 o
  -8   6   4      13240.12      13124.60       207.69 o
  -7   6   4        882.88        545.66        82.97 o
  -6   6   4      24273.18      21248.23       334.44 o
  -5   6   4         25.78         46.02        54.40 o
  -4   6   4       2770.07       2539.15       101.61 o
  -3   6   4         66.99        278.98        58.24 o
  -2   6   4       4941.91       5637.24       113.42 o
  -1   6   4        554.27        879.10        66.38 o
   0   6   4       2698.13       2144.42       136.86 o
   1   6   4       5178.79       3662.65        84.75 o
   2   6   4      22132.15      18926.27       370.62 o
   3   6   4       9079.54       7846.79       118.97 o
   4   6   4       1214.52       1274.13       180.10 o
   5   6   4        848.96       1455.58       231.88 o
   6   6   4      10690.94      10135.17       382.15 o
   7   6   4        741.18        446.23       100.57 o
   8   6   4       2222.79       2112.64       210.00 o
   9   6   4        469.38        369.74        76.85 o
  10   6   4        459.49        652.27        98.71 o
  11   6   4       2060.90       1927.93       218.74 o
  12   6   4       1060.50        885.56       128.30 o
  13   6   4       1874.82       2224.84       150.48 o
  14   6   4        402.88        298.88       104.50 o
  15   6   4        909.29        638.42       151.83 o
 -16   7   4          0.08        280.60       173.55 o
 -15   7   4       3097.42       2759.88       145.96 o
 -14   7   4        361.73        326.32        86.46 o
 -13   7   4        734.34        644.16        91.53 o
 -12   7   4        372.65        417.90        83.64 o
 -11   7   4         23.38        100.41        69.33 o
 -10   7   4       2742.14       2660.30        82.11 o
  -9   7   4      15738.84      14760.26       242.99 o
  -8   7   4       2274.72       3293.71       107.82 o
  -7   7   4        201.00        240.00        66.37 o
  -6   7   4       5032.03       3964.53        86.86 o
  -5   7   4       6989.48       8043.12       151.57 o
  -4   7   4          1.44         92.74        57.69 o
  -3   7   4      15438.28      14747.45       232.28 o
  -2   7   4       8128.80       6359.28       109.72 o
  -1   7   4       4583.64       4454.60        95.37 o
   0   7   4        121.88        291.78        50.03 o
   1   7   4       5266.59       4539.74       171.33 o
   2   7   4        743.30        849.90        59.30 o
   3   7   4       2713.17       2969.19       107.94 o
   4   7   4        784.66        583.70       126.84 o
   5   7   4      14243.13      13660.82       323.83 o
   6   7   4        287.77        493.57       146.63 o
   7   7   4          2.08         29.10        59.24 o
   8   7   4        918.10        862.11        96.06 o
   9   7   4          0.34         17.22        43.85 o
  10   7   4        206.24        241.45        61.35 o
  11   7   4       1187.41       1652.04       105.81 o
  12   7   4       1544.06       2087.47       133.21 o
  13   7   4         23.14         95.79        95.92 o
  14   7   4        261.36        375.14       108.98 o
 -15   8   4        474.91        407.50        85.67 o
 -14   8   4       2497.40       2264.74       118.70 o
 -13   8   4        411.46        303.80        82.55 o
 -12   8   4       6458.91       6640.79       161.58 o
 -11   8   4        132.74        219.21        72.21 o
 -10   8   4        301.51        377.81        75.21 o
  -9   8   4        715.55        922.19        79.02 o
  -8   8   4         23.90         40.58        61.88 o
  -7   8   4       3101.21       2728.43       105.26 o
  -6   8   4       2018.30       2349.99        83.01 o
  -5   8   4        568.20        708.84        71.66 o
  -4   8   4      18914.73      16795.99       272.85 o
  -3   8   4        971.30       1323.08        82.21 o
  -2   8   4       2999.80       2750.24       104.00 o
  -1   8   4       7058.50       9281.76       166.12 o
   0   8   4      10825.83      12174.74       232.60 o
   1   8   4      10831.36       9613.49       176.47 o
   2   8   4      18683.67      20684.77       218.42 o
   3   8   4       5804.75       5254.61       174.67 o
   4   8   4      10326.20      12900.79       377.58 o
   5   8   4       4822.67       4879.50       130.20 o
   6   8   4       1631.93       1181.55       300.56 o
   7   8   4        818.88        946.55        68.66 o
   8   8   4         63.74         69.55        51.75 o
   9   8   4       1457.78       2008.92       111.44 o
  10   8   4       3342.05       3462.64       169.52 o
  11   8   4       1644.55       1416.68       121.43 o
  12   8   4        208.45        182.34        99.56 o
  13   8   4       2650.86       3229.14       167.47 o
  14   8   4       3373.95       3602.24       188.04 o
 -15   9   4       1926.48       1707.02       156.23 o
 -14   9   4       1233.33        956.77        97.59 o
 -13   9   4        510.24        450.12        75.72 o
 -12   9   4        204.53        382.47        86.26 o
 -11   9   4       9344.82       8921.51       173.65 o
 -10   9   4         49.74        103.98        70.51 o
  -9   9   4        362.86        398.12        71.19 o
  -8   9   4      17732.49      18361.62       302.22 o
  -7   9   4        490.12        425.08        67.93 o
  -6   9   4        292.93        335.64        61.14 o
  -5   9   4          5.11         27.82        67.48 o
  -4   9   4       4721.06       6172.99       155.00 o
  -3   9   4       2850.70       2502.79        83.06 o
  -2   9   4      19309.31      20732.79       396.50 o
  -1   9   4       1210.09       1688.63       107.02 o
   0   9   4        728.49        957.78        90.35 o
   1   9   4       2253.96       2042.57        83.37 o
   2   9   4        619.70        986.85       102.35 o
   3   9   4      10405.26      10824.18       248.83 o
   4   9   4       1880.82       2164.56       106.44 o
   5   9   4        239.05        307.95       114.91 o
   6   9   4       1334.16       1277.74        75.39 o
   7   9   4       1416.62       1470.49        72.35 o
   8   9   4         10.77        104.08        68.67 o
   9   9   4        280.92        381.58        61.75 o
  10   9   4       1843.85       2192.99       135.36 o
  11   9   4        700.08        957.28       164.55 o
  12   9   4         80.17          7.03        70.92 o
  13   9   4       2783.11       3268.08       190.83 o
  14   9   4        306.31        367.12       111.29 o
 -14  10   4          8.74         45.90        82.92 o
 -13  10   4       1427.67       1521.83        96.28 o
 -12  10   4        204.08        324.47        92.20 o
 -11  10   4       2451.37       1915.10        96.02 o
 -10  10   4       2305.44       2403.12        98.82 o
  -9  10   4       3360.68       3935.41       113.61 o
  -8  10   4        566.93        992.63        76.67 o
  -7  10   4        148.99        566.64       194.95 o
  -6  10   4       2118.14       2797.45        83.73 o
  -5  10   4       2631.51       3481.83        97.28 o
  -4  10   4       2607.72       3609.48       102.67 o
  -3  10   4       2873.06       3142.57       114.70 o
  -2  10   4      10337.77      11481.53       193.26 o
  -1  10   4        457.85        422.00        73.86 o
   0  10   4        173.16        216.81        67.77 o
   1  10   4        129.77        206.94        75.45 o
   2  10   4      10944.48      10855.23       180.43 o
   3  10   4        405.06        800.90       164.11 o
   4  10   4       5347.28       5140.19       136.92 o
   5  10   4       4917.92       3611.18       170.00 o
   6  10   4        254.51        124.80        76.00 o
   7  10   4       3874.42       3518.61       113.19 o
   8  10   4       2535.02       1996.79        97.27 o
   9  10   4       3550.51       2986.55       165.21 o
  10  10   4         56.07        164.95        72.47 o
  11  10   4          5.87        123.71        76.24 o
  12  10   4        514.80        401.65        98.91 o
  13  10   4        868.28       1048.05       133.98 o
 -14  11   4        801.76        659.41        89.62 o
 -13  11   4        392.84        425.95        91.49 o
 -12  11   4       1181.88        871.62        78.03 o
 -11  11   4          1.00         56.88        63.42 o
 -10  11   4       2933.78       3353.36       116.66 o
  -9  11   4         13.55         58.86        66.96 o
  -8  11   4          8.77         55.09        64.44 o
  -7  11   4        525.55        744.35        86.80 o
  -6  11   4       3144.88       3112.46       101.19 o
  -5  11   4        298.54         93.22        67.84 o
  -4  11   4       3389.47       3733.09       112.84 o
  -3  11   4       1595.37       1774.31       153.60 o
  -2  11   4       3436.84       2757.57       113.34 o
  -1  11   4       1343.62       1042.62        91.18 o
   0  11   4        237.84        128.94        69.77 o
   1  11   4       1236.08       1707.72       162.52 o
   2  11   4        517.71        837.28        63.55 o
   3  11   4        978.92       1626.78       208.70 o
   4  11   4       5826.19       4650.83       153.37 o
   5  11   4        778.93        920.83       127.62 o
   6  11   4       8175.16       7241.42       227.09 o
   7  11   4         82.26        180.73        82.49 o
   8  11   4       6685.31       6012.99       172.13 o
   9  11   4       2053.01       1888.78       109.25 o
  10  11   4        374.68        334.41       102.52 o
  11  11   4        250.25        264.30        96.97 o
  12  11   4         65.90         64.77        81.85 o
  13  11   4        499.80        475.92       105.47 o
 -13  12   4        105.89        165.92        81.89 o
 -12  12   4        504.65        776.32        86.66 o
 -11  12   4        128.13        257.91        84.67 o
 -10  12   4       4343.03       4204.79       125.48 o
  -9  12   4       1708.88       2000.55        93.62 o
  -8  12   4       4408.27       4317.37       130.32 o
  -7  12   4        515.08        342.03        72.01 o
  -6  12   4          5.75         69.40        64.29 o
  -5  12   4       1406.70       1778.55        79.42 o
  -4  12   4       2447.13       2282.73       106.83 o
  -3  12   4       5269.03       4497.17       131.18 o
  -2  12   4        261.78        145.46        66.60 o
  -1  12   4       2060.42       1667.96        87.19 o
   0  12   4        734.20       1100.09        94.27 o
   1  12   4       2432.64       1932.47       144.17 o
   2  12   4      14296.73      14981.48       246.72 o
   3  12   4        452.66        538.56        63.40 o
   4  12   4        841.69       1021.95        89.14 o
   5  12   4        182.96        174.50        62.87 o
   6  12   4       2122.81       2141.10       140.35 o
   7  12   4       1273.17       1210.60       131.18 o
   8  12   4         74.37        227.27        99.07 o
   9  12   4        560.77        403.45        90.48 o
  10  12   4         18.49        182.01       104.32 o
  11  12   4        174.72        717.04       235.61 o
  12  12   4        208.81        188.08       109.07 o
 -13  13   4        894.63        764.07       106.51 o
 -12  13   4        311.65        645.25        93.06 o
 -11  13   4       2874.24       3132.16       137.63 o
 -10  13   4        347.89        309.43        76.10 o
  -9  13   4        591.87        551.53        87.60 o
  -8  13   4        635.22        654.22        86.75 o
  -7  13   4        428.23        600.89        88.75 o
  -6  13   4        145.53        180.05        70.13 o
  -5  13   4        988.29       1166.15        95.11 o
  -4  13   4       1146.52       1059.15        83.20 o
  -3  13   4       1305.88       1605.87       109.14 o
  -2  13   4       1010.86       1701.89       294.29 o
  -1  13   4      10702.09      11628.29       270.12 o
   0  13   4        917.53       1110.44        90.56 o
   1  13   4       1795.57       1708.36       122.65 o
   2  13   4       1203.90       1210.78       109.84 o
   3  13   4      11751.64      12809.29       268.50 o
   4  13   4       2090.43       2122.61       100.87 o
   5  13   4       1171.00       1410.94       113.02 o
   6  13   4        160.52        194.57        83.66 o
   7  13   4       1704.33       1505.62       128.46 o
   8  13   4       2008.20       2002.59       157.09 o
   9  13   4        413.94        264.59       110.69 o
  10  13   4        167.72        176.52        91.92 o
  11  13   4        497.00        258.01       114.75 o
 -12  14   4       1366.44       1528.98       123.31 o
 -11  14   4        566.20        539.86        84.34 o
 -10  14   4        835.04        645.32        88.66 o
  -9  14   4        118.18        189.90        79.04 o
  -8  14   4         30.53         23.36        76.12 o
  -7  14   4        289.23        247.92        76.02 o
  -6  14   4        125.34        139.11        78.88 o
  -5  14   4        443.51        799.24        92.68 o
  -4  14   4          0.45         33.36        78.08 o
  -3  14   4       1585.90       1789.17       106.16 o
  -2  14   4        817.50        626.77        86.62 o
  -1  14   4        101.97        122.05        49.53 o
   0  14   4      22207.44      24181.89       524.63 o
   1  14   4       1374.17        748.13        77.01 o
   2  14   4       3087.03       3217.81       110.78 o
   3  14   4       3118.89       3497.99       107.80 o
   4  14   4       3845.94       4054.52       127.17 o
   5  14   4       1502.38        761.28        84.05 o
   6  14   4        966.68        755.31        87.26 o
   7  14   4        145.60         71.32       114.69 o
   8  14   4        326.35        348.88       128.13 o
   9  14   4        116.17        312.88       119.08 o
  10  14   4        507.96        331.16       113.68 o
  11  14   4         44.46        110.38       112.97 o
 -11  15   4       1007.59        896.85        98.91 o
 -10  15   4       2357.27       3205.13       154.33 o
  -9  15   4          8.69         32.60        80.95 o
  -8  15   4        953.40        816.00        87.41 o
  -7  15   4        214.33        272.06        88.77 o
  -6  15   4       9397.81      10427.05       242.45 o
  -5  15   4        408.55        562.74       100.01 o
  -4  15   4        352.52        377.14        90.73 o
  -3  15   4         99.00         62.30        83.75 o
  -2  15   4       1682.46       2107.25       123.98 o
  -1  15   4       1270.46       1789.71       103.15 o
   0  15   4       3116.70       3430.20       104.79 o
   1  15   4       1362.56       1698.43        90.21 o
   2  15   4        195.24        130.63        81.46 o
   3  15   4       4437.49       5111.84       148.06 o
   4  15   4       1907.49       1448.66       121.84 o
   5  15   4         29.91        137.03        92.61 o
   6  15   4         25.84        144.52        84.31 o
   7  15   4        170.90        168.63       123.73 o
   8  15   4         98.46        111.39       121.69 o
   9  15   4         43.50         59.36       143.08 o
  10  15   4        331.95        718.96       160.87 o
 -10  16   4        519.44        589.60       111.66 o
  -9  16   4       3055.14       3407.95       132.23 o
  -8  16   4         34.29        197.21        93.70 o
  -7  16   4         15.66         41.54        96.81 o
  -6  16   4         39.28         76.03        97.73 o
  -5  16   4        213.19        338.22       101.84 o
  -4  16   4       1971.18       1736.32       130.60 o
  -3  16   4       2890.23       3161.74       146.40 o
  -2  16   4         65.56         21.21        84.93 o
  -1  16   4       6403.26       6399.70       181.58 o
   0  16   4       6809.97       6888.78       195.42 o
   1  16   4         94.57        221.20        75.45 o
   2  16   4        638.36        826.70        84.33 o
   3  16   4         84.73         67.78        70.65 o
   4  16   4         84.44         87.20        66.13 o
   5  16   4        149.19        268.93        91.29 o
   6  16   4        672.27        933.74       123.10 o
   7  16   4       1401.25       1527.55       122.88 o
   8  16   4         78.43        132.92       148.08 o
   9  16   4       1109.74        653.70       167.99 o
  -9  17   4        967.65        803.91       113.87 o
  -8  17   4        539.60        833.07       132.53 o
  -7  17   4       2548.13       2554.28       146.61 o
  -6  17   4       2634.81       2989.53       183.09 o
  -5  17   4        970.85        629.73       110.88 o
  -4  17   4        125.19         57.90        92.78 o
  -3  17   4        613.60        572.52       106.31 o
  -2  17   4          7.01         34.45        93.80 o
  -1  17   4       2384.89       2706.43       118.67 o
   0  17   4        295.50        535.52       103.39 o
   1  17   4       3673.62       3878.21       142.83 o
   2  17   4          2.14        155.19        83.02 o
   3  17   4        250.56        435.06        76.90 o
   4  17   4         91.76        103.40        76.15 o
   5  17   4        801.29        737.92       113.65 o
   6  17   4        856.93        521.31       119.25 o
   7  17   4        482.76        303.36       131.11 o
   8  17   4        704.92        300.30       196.58 o
  -7  18   4       3843.64       4598.02       197.96 o
  -6  18   4        356.60        635.02       118.94 o
  -5  18   4       2974.51       3351.03       158.28 o
  -4  18   4        214.38        195.65       103.74 o
  -3  18   4       2146.73       2291.04       135.97 o
  -2  18   4        870.08        382.15       105.58 o
  -1  18   4       3038.04       3375.94       150.48 o
   0  18   4        723.10        977.01       109.97 o
   1  18   4         82.08         63.98        86.13 o
   2  18   4        160.39        289.06        89.79 o
   3  18   4         98.86         17.27        75.97 o
   4  18   4        373.89        338.97       106.14 o
   5  18   4       3859.01       3710.68       233.11 o
   6  18   4         27.38         55.14       112.66 o
  -5  19   4          0.46         34.23       111.66 o
  -4  19   4        605.17        623.57       113.28 o
  -3  19   4        118.77        128.31       105.55 o
  -2  19   4        179.22        123.63       105.09 o
  -1  19   4       1498.61       1175.83       112.35 o
   0  19   4        128.55        225.29        90.18 o
   1  19   4        684.74        785.52       104.23 o
   2  19   4        739.46        697.06       102.28 o
   3  19   4        212.15        148.37        87.78 o
   4  19   4          7.47        134.47        94.69 o
  -2  20   4         49.86        404.79       509.17 o
  -1  20   4       2621.28       2438.11       171.23 o
   0  20   4         11.95        137.22        99.34 o
   1  20   4        535.01        844.67       500.26 o
 -17   0   5         80.88        237.13       140.13 o
 -15   0   5      14472.00      15309.31       414.31 o
 -13   0   5       2793.98       3209.74       159.10 o
 -11   0   5        649.35        562.42       105.53 o
  -9   0   5      10714.71       8760.31       326.52 o
  -7   0   5      12340.49      13564.44       465.11 o
  -5   0   5      34712.41      30519.01       630.24 o
  -3   0   5      84457.23     108437.98      2748.93 o
  -1   0   5      89142.02      80552.34      1315.63 o
   1   0   5      24414.48      23353.79       465.53 o
   3   0   5       9578.88      10772.13       340.09 o
   5   0   5       5855.80       5136.93       284.47 o
   7   0   5      31277.10      39992.69      1441.05 o
   9   0   5      22977.56      24736.57       711.93 o
  11   0   5       1465.89       2193.73       125.89 o
  13   0   5        355.51        130.08       103.29 o
  15   0   5       5493.28       4637.06       280.50 o
 -17   1   5       2741.57       2552.30       276.67 o
 -16   1   5       1789.50       2307.41       130.19 o
 -15   1   5        441.72        282.10        87.39 o
 -14   1   5         19.72        134.35        79.64 o
 -13   1   5         87.29        141.48        74.21 o
 -12   1   5         18.11         78.62        64.76 o
 -11   1   5       1223.99       1565.29       105.27 o
 -10   1   5       1651.14       1339.46        80.30 o
  -9   1   5       3556.59       3551.76        90.11 o
  -8   1   5        392.35         97.42        36.61 o
  -7   1   5       3232.76       4281.50       139.58 o
  -6   1   5       9723.80       7883.98       145.66 o
  -5   1   5        744.65        694.33        51.87 o
  -4   1   5       1354.37        760.56        45.18 o
  -3   1   5       3104.20       2443.18        65.73 o
  -2   1   5     125226.85     124274.66      1369.03 o
  -1   1   5     162361.39     168885.50      1978.22 o
   0   1   5      14183.26      14325.16       163.97 o
   1   1   5        312.70        730.01        35.98 o
   2   1   5       4930.61       3223.50        81.81 o
   3   1   5       6088.69       6573.97       149.86 o
   4   1   5        208.46         30.27        45.86 o
   5   1   5       3893.13       4077.81       121.64 o
   6   1   5       7518.75       7090.84       163.27 o
   7   1   5       4121.42       4080.51        93.99 o
   8   1   5       1282.72       1447.82        82.85 o
   9   1   5       2817.95       2810.13       132.29 o
  10   1   5       5447.61       6543.35       134.24 o
  11   1   5       9225.16       8349.29       171.11 o
  12   1   5       3687.34       4261.06       146.92 o
  13   1   5       2519.43       2524.95       159.05 o
  14   1   5       2821.10       2879.64       111.95 o
  15   1   5         11.92        128.53        97.25 o
 -16   2   5        321.26        787.54       101.09 o
 -15   2   5        760.65       1474.52       102.28 o
 -14   2   5        627.61        785.12        93.90 o
 -13   2   5         12.72        120.29        72.10 o
 -12   2   5       1484.45       2150.58       100.27 o
 -11   2   5       1182.67        696.58        81.91 o
 -10   2   5       8643.62       9369.73       202.84 o
  -9   2   5       1598.43       2297.11       115.68 o
  -8   2   5        778.96       1171.77       107.47 o
  -7   2   5        258.97         68.29        66.37 o
  -6   2   5       7172.77       6990.96       198.01 o
  -5   2   5       3848.70       2900.46        97.17 o
  -4   2   5       2320.90       2224.62        68.55 o
  -3   2   5         86.15         81.54        39.59 o
  -2   2   5       2771.94       3052.13        72.24 o
  -1   2   5      35228.45      33445.80       301.29 o
   0   2   5      13259.84      15977.11       169.89 o
   1   2   5      86114.14      79228.95       852.74 o
   2   2   5        170.31        530.78        48.91 o
   3   2   5      15751.32      14299.21       284.43 o
   4   2   5      14948.41      14768.29       261.12 o
   5   2   5       2525.01       2924.98       149.84 o
   6   2   5       1609.84       1318.83       124.07 o
   7   2   5       3703.85       3878.30       139.25 o
   8   2   5       5936.65       5103.22       209.15 o
   9   2   5      12820.50      14294.27       253.32 o
  10   2   5       1006.63       1487.17       115.89 o
  11   2   5      10147.35       9761.01       243.48 o
  12   2   5       1444.19       1729.02        94.49 o
  13   2   5       8826.54       8534.59       208.17 o
  14   2   5       4566.59       5102.73       171.66 o
  15   2   5        107.83        245.96        89.23 o
 -16   3   5        240.08        277.24        87.92 o
 -15   3   5       2102.03       2028.46       119.19 o
 -14   3   5       1971.24       1824.02       115.89 o
 -13   3   5        151.77        273.46        70.55 o
 -12   3   5        896.69       1163.13        95.07 o
 -11   3   5       2945.51       3511.88       127.72 o
 -10   3   5         16.04         91.81        65.36 o
  -9   3   5       4985.38       5572.20       153.95 o
  -8   3   5        198.42       1744.67       397.79 o
  -7   3   5       2388.10       3210.17       124.78 o
  -6   3   5       2454.77       1960.11        70.25 o
  -5   3   5        379.83        712.99        57.88 o
  -4   3   5       1959.21       1767.49        72.38 o
  -3   3   5       9821.76       8758.80       147.94 o
  -2   3   5       2644.16       2837.86       104.78 o
  -1   3   5       7150.81      10970.81       124.36 o
   0   3   5         44.70        155.26        43.05 o
   1   3   5       5889.17       9378.84       179.38 o
   2   3   5          4.88         46.57        28.24 o
   3   3   5      13705.31      11357.82       229.45 o
   4   3   5       2245.44       2394.84        79.13 o
   5   3   5       8519.38      10803.50       282.04 o
   6   3   5      21760.72      25917.21       549.42 o
   7   3   5       1923.65       2560.47       118.88 o
   8   3   5        381.81        355.22        62.61 o
   9   3   5        476.43        954.17        74.81 o
  10   3   5          0.43         76.27        69.00 o
  11   3   5       1449.79       1571.19       109.59 o
  12   3   5       1194.66        768.07       169.10 o
  13   3   5        546.49        647.50        92.38 o
  14   3   5       1512.16       1539.56       129.39 o
  15   3   5        107.78        109.40        91.87 o
 -16   4   5         31.90        184.46        90.95 o
 -15   4   5       1271.40       1250.62       110.77 o
 -14   4   5        253.20        434.43        73.20 o
 -13   4   5          8.34         86.88        77.62 o
 -12   4   5       6253.19       6038.44       178.47 o
 -11   4   5       3856.87       2747.39       105.29 o
 -10   4   5         71.75        108.21        67.53 o
  -9   4   5       2701.54       2236.29        87.58 o
  -8   4   5      13006.04      14238.67       301.92 o
  -7   4   5      13021.71      12148.11       240.46 o
  -6   4   5       2277.36       2250.24        75.53 o
  -5   4   5      18767.37      16973.19       248.41 o
  -4   4   5        226.60        504.44        87.74 o
  -3   4   5       1238.78       1535.01        61.04 o
  -2   4   5       5735.66       6503.39       148.44 o
  -1   4   5       5946.62       5684.34       100.21 o
   0   4   5         71.70         21.27        49.12 o
   1   4   5        640.46        747.54        48.74 o
   2   4   5       6701.46       7115.82       121.59 o
   3   4   5        747.71        332.17       113.31 o
   4   4   5         65.79          9.54       142.79 o
   5   4   5       1368.69       1252.66        69.31 o
   6   4   5       2978.07       3731.01       164.92 o
   7   4   5          0.61         21.95        70.67 o
   8   4   5        468.25        474.22       107.52 o
   9   4   5       6095.02       5261.75       169.31 o
  10   4   5        584.08        831.91       102.79 o
  11   4   5        373.39        463.32        78.73 o
  12   4   5       1868.53       2007.15       105.93 o
  13   4   5       1965.87       2300.09       117.63 o
  14   4   5       1311.73       1250.42       118.86 o
  15   4   5        167.17        247.97        88.59 o
 -16   5   5         75.04        200.08        71.97 o
 -15   5   5       3261.11       3712.99       152.29 o
 -14   5   5       1300.02       1020.20        95.85 o
 -13   5   5        659.29        632.44        90.56 o
 -12   5   5        954.40       1150.40        83.75 o
 -11   5   5       2221.85       2431.65       115.52 o
 -10   5   5       2160.65       2225.69        86.42 o
  -9   5   5        820.20        909.03        74.66 o
  -8   5   5        618.32        523.28        80.01 o
  -7   5   5        210.32        112.09        61.68 o
  -6   5   5        108.77         30.65        64.82 o
  -5   5   5        450.77        394.53        65.89 o
  -4   5   5         40.42        136.94        32.59 o
  -3   5   5         40.18         83.38        41.53 o
  -2   5   5       7393.34       7574.28       121.21 o
  -1   5   5        394.38        486.94        37.79 o
   0   5   5       1081.51        922.57        79.05 o
   1   5   5       5554.95       5484.02       111.08 o
   2   5   5        170.75        149.04        38.21 o
   3   5   5       3798.19       4068.18       145.59 o
   4   5   5        325.72        261.79       106.59 o
   5   5   5       1175.80       1482.63       145.51 o
   6   5   5       2139.35       2172.85       332.55 o
   7   5   5        490.63        301.05        56.58 o
   8   5   5       4448.18       4366.47       128.18 o
   9   5   5       1860.49       2266.18       135.30 o
  10   5   5        230.40        414.60        82.29 o
  11   5   5        154.80        224.21        78.53 o
  12   5   5        127.41        137.43        87.62 o
  13   5   5        684.45       1012.61       108.88 o
  14   5   5       2911.81       3460.23       183.68 o
  15   5   5        371.72        562.24       123.96 o
 -16   6   5         10.77         60.13        93.25 o
 -15   6   5       1608.37       1497.27       142.00 o
 -14   6   5         52.72        128.10        91.22 o
 -13   6   5        135.54        152.20        81.32 o
 -12   6   5       1839.68       2169.24       112.54 o
 -11   6   5        295.32        541.75        75.28 o
 -10   6   5       2064.22       2051.31        77.53 o
  -9   6   5        924.02        855.28        82.30 o
  -8   6   5       5358.15       6139.43       203.17 o
  -7   6   5       1879.60       1498.16        97.75 o
  -6   6   5         18.80         45.50        63.90 o
  -5   6   5        575.36        446.70        55.12 o
  -4   6   5         62.43        146.20        32.43 o
  -3   6   5      14750.84      13141.09       262.63 o
  -2   6   5         74.72         70.87        53.99 o
  -1   6   5       2749.00       2429.25       104.09 o
   0   6   5       8486.26      10239.88       126.19 o
   1   6   5       5935.52       5116.43       120.79 o
   2   6   5       1091.03        907.77        97.21 o
   3   6   5       5134.88       4281.48       155.00 o
   4   6   5          0.61        100.81       114.70 o
   5   6   5        391.60        319.25       158.12 o
   6   6   5          8.50         49.97       101.13 o
   7   6   5       3039.72       2652.11       210.35 o
   8   6   5         16.28         94.95        69.71 o
   9   6   5       1922.71       1733.25       118.33 o
  10   6   5        414.82        746.14        78.73 o
  11   6   5       5295.35       5060.19       192.55 o
  12   6   5         54.97        170.03        91.39 o
  13   6   5        522.39        306.70       102.33 o
  14   6   5        141.28        514.41       153.47 o
 -15   7   5        696.55        721.55       107.35 o
 -14   7   5       1664.52       2131.95       130.65 o
 -13   7   5        565.69        287.67        82.54 o
 -12   7   5       1294.95       1290.90        88.97 o
 -11   7   5        759.55        657.14        80.69 o
 -10   7   5        110.52        297.06        65.60 o
  -9   7   5       1102.03       1666.19        95.24 o
  -8   7   5        238.45        288.76        65.39 o
  -7   7   5       1806.81       1889.27       102.31 o
  -6   7   5       3854.88       3469.52       108.77 o
  -5   7   5        352.94        311.07        69.73 o
  -4   7   5        791.89        645.01        71.08 o
  -3   7   5        233.46        238.65        48.04 o
  -2   7   5        550.55        440.16        61.09 o
  -1   7   5       4058.38       4169.93       101.03 o
   0   7   5        113.67        223.65        54.15 o
   1   7   5        871.22       1048.75        95.47 o
   2   7   5       2363.28       2146.01       112.86 o
   3   7   5       5167.71       5246.39       195.37 o
   4   7   5      10343.17      10302.54       311.78 o
   5   7   5        897.84        939.60       130.42 o
   6   7   5        293.39        242.95       127.28 o
   7   7   5       1676.95       1981.63       188.00 o
   8   7   5       1624.94       1745.80       177.83 o
   9   7   5       2244.87       2551.03       168.03 o
  10   7   5        760.09        941.86        82.08 o
  11   7   5          2.74         98.22        79.57 o
  12   7   5        688.63        849.42       155.92 o
  13   7   5        156.49        198.61        93.07 o
  14   7   5          7.50         94.35       103.95 o
 -15   8   5       1054.45       1351.13       114.71 o
 -14   8   5        520.26        792.50        98.04 o
 -13   8   5       1841.20       1754.66        98.60 o
 -12   8   5       2033.11       1857.92        93.50 o
 -11   8   5        549.44        726.18        91.00 o
 -10   8   5        198.66        120.44        65.68 o
  -9   8   5          2.73         57.61        61.50 o
  -8   8   5       3587.07       3392.73       107.04 o
  -7   8   5       1691.66       1610.58        89.09 o
  -6   8   5       1819.51       1323.71        83.51 o
  -5   8   5       3473.73       3997.84       154.08 o
  -4   8   5       7618.22       6238.55       150.52 o
  -3   8   5       4055.89       3147.71       115.63 o
  -2   8   5       7453.92       7279.37       153.04 o
  -1   8   5        279.01        388.27        79.61 o
   0   8   5       1000.10       1505.60        78.41 o
   1   8   5       1248.55       1605.10       113.34 o
   2   8   5      23638.78      25340.54       314.12 o
   3   8   5        786.00       1438.23       115.72 o
   4   8   5       1334.26       1703.90       126.43 o
   5   8   5        268.14        273.71        92.96 o
   6   8   5       1826.07       1993.75       180.75 o
   7   8   5        244.00        294.63       117.66 o
   8   8   5        346.02        209.35       124.28 o
   9   8   5       1784.61       2075.82       126.79 o
  10   8   5       3739.37       3682.64       200.60 o
  11   8   5         29.16         43.04        75.58 o
  12   8   5       1168.35       1200.76       171.07 o
  13   8   5       1046.54       1251.65       168.38 o
  14   8   5        860.21       1036.30       121.15 o
 -15   9   5       4593.84       3917.23       147.95 o
 -14   9   5         15.06         82.73        84.92 o
 -13   9   5        312.54        390.61        83.32 o
 -12   9   5         91.50        171.17        76.18 o
 -11   9   5        700.35       1081.33        87.07 o
 -10   9   5        104.50        181.26        69.22 o
  -9   9   5        718.50        713.59        75.68 o
  -8   9   5        390.51        570.55       100.47 o
  -7   9   5         59.71        142.02        63.79 o
  -6   9   5      10063.73       9830.65       151.40 o
  -5   9   5       2276.79       1779.99        91.70 o
  -4   9   5        369.57        347.71        66.45 o
  -3   9   5      32848.64      33333.82       458.63 o
  -2   9   5        389.90        525.54        74.02 o
  -1   9   5       6836.80       7070.25       157.85 o
   0   9   5       4230.89       5183.49       118.86 o
   1   9   5        367.37        164.25        69.08 o
   2   9   5       2526.13       2381.18        80.51 o
   3   9   5      10980.41      10636.59       274.21 o
   4   9   5          3.58         88.22        73.21 o
   5   9   5          7.72         34.56        70.83 o
   6   9   5        606.56        866.86       113.34 o
   7   9   5       2274.05       2013.21       130.93 o
   8   9   5       1057.06       1387.67        89.00 o
   9   9   5         40.96         52.08        68.63 o
  10   9   5         24.34         78.75        74.58 o
  11   9   5          2.47         82.49        73.70 o
  12   9   5         10.36        111.57        94.16 o
  13   9   5          6.87         46.81        91.35 o
 -14  10   5        266.36        269.01        70.48 o
 -13  10   5        323.69        649.31       150.23 o
 -12  10   5        701.47        669.68        85.62 o
 -11  10   5       2673.71       3404.07       109.72 o
 -10  10   5       3405.61       3124.42       124.65 o
  -9  10   5        843.75        565.42        69.63 o
  -8  10   5       9690.43       8553.45       170.70 o
  -7  10   5       1267.34       1840.59        79.76 o
  -6  10   5      11439.21      11329.28       231.21 o
  -5  10   5       3525.44       3930.36       105.95 o
  -4  10   5       1035.30       1131.65       155.95 o
  -3  10   5         48.04        116.73        51.49 o
  -2  10   5        125.08        229.13        75.78 o
  -1  10   5       3955.62       3941.29       109.52 o
   0  10   5          7.22         48.12        68.76 o
   1  10   5      11664.46      11879.77       309.88 o
   2  10   5      13870.85      13981.96       203.82 o
   3  10   5       4578.77       4042.66       211.35 o
   4  10   5        209.70        207.47        56.04 o
   5  10   5       6715.66       8188.52       239.75 o
   6  10   5       3299.92       3513.81       118.45 o
   7  10   5        173.25         21.15        57.13 o
   8  10   5          8.29         43.37        87.10 o
   9  10   5        710.75       1175.17        97.98 o
  10  10   5         35.02         70.76        82.23 o
  11  10   5          0.05         43.88        84.97 o
  12  10   5        339.60        288.35       104.88 o
  13  10   5       4610.06       4083.68       305.44 o
 -14  11   5       1113.40       1029.10        98.89 o
 -13  11   5          7.22         73.62        70.65 o
 -12  11   5        189.31        269.17        86.03 o
 -11  11   5       3480.34       3306.47       119.03 o
 -10  11   5          8.45        281.04        77.69 o
  -9  11   5       5571.06       4983.51       137.16 o
  -8  11   5        614.57        455.05        71.25 o
  -7  11   5        821.33        682.89        78.06 o
  -6  11   5        298.48        298.80        70.00 o
  -5  11   5          9.40         82.41        65.26 o
  -4  11   5        149.17         81.41        65.23 o
  -3  11   5       1317.33       1050.21        81.29 o
  -2  11   5       2095.88       1672.40       120.18 o
  -1  11   5       8346.91       7991.56       169.71 o
   0  11   5        520.44        594.35        69.86 o
   1  11   5         18.95         76.88        67.78 o
   2  11   5       7286.78       9046.01       206.17 o
   3  11   5       8043.85       7789.22       133.21 o
   4  11   5       4735.11       5708.39       167.82 o
   5  11   5         52.78         70.66        85.49 o
   6  11   5       2101.12       2983.02       146.46 o
   7  11   5        273.19        157.43        80.08 o
   8  11   5        289.84        117.51        73.05 o
   9  11   5       1049.33        664.06        94.83 o
  10  11   5       1153.86       1654.44       142.25 o
  11  11   5        294.06        479.21        97.93 o
  12  11   5          1.64         51.19        96.13 o
 -13  12   5        652.68        656.48        80.11 o
 -12  12   5        468.25        489.41        91.07 o
 -11  12   5       2137.15       1500.30        98.76 o
 -10  12   5       5175.32       5661.24       137.03 o
  -9  12   5        330.05        280.20        78.76 o
  -8  12   5        881.04        654.00        89.48 o
  -7  12   5        116.86        404.52        76.04 o
  -6  12   5       1453.67       1376.41        80.75 o
  -5  12   5       1203.12       1318.67        95.30 o
  -4  12   5       5052.82       5208.91       114.94 o
  -3  12   5         40.65         51.17        68.09 o
  -2  12   5        876.36       1182.30        85.33 o
  -1  12   5      11632.39      13033.30       231.18 o
   0  12   5      14411.81      14659.34       280.64 o
   1  12   5       1132.20       2465.87        98.57 o
   2  12   5       3749.84       2937.31       152.90 o
   3  12   5       1064.32       1039.96        89.12 o
   4  12   5       1840.15       1961.59       133.36 o
   5  12   5        341.79         86.88        88.23 o
   6  12   5         65.17         40.00        89.36 o
   7  12   5       7144.70       6408.09       236.10 o
   8  12   5       2025.03       1847.92       111.56 o
   9  12   5        345.87        253.99        78.76 o
  10  12   5       1590.66       1964.84       156.47 o
  11  12   5        302.10        265.32       102.03 o
  12  12   5        611.58       1043.20       122.47 o
 -13  13   5        798.60        562.38        97.28 o
 -12  13   5        148.77         61.49        96.13 o
 -11  13   5        564.04        805.76        94.79 o
 -10  13   5        511.36        489.44        85.30 o
  -9  13   5       4203.98       3924.86       123.70 o
  -8  13   5        676.17        728.82        88.01 o
  -7  13   5       1363.77        885.43        80.94 o
  -6  13   5        691.45        814.70        84.83 o
  -5  13   5         69.26        184.86        73.50 o
  -4  13   5        211.19        259.12        80.78 o
  -3  13   5       5642.99       5094.61       148.67 o
  -2  13   5         58.24        155.87        80.56 o
  -1  13   5       3255.80       2955.88       112.52 o
   0  13   5       1729.91       1921.25        98.39 o
   1  13   5        586.31        345.08        68.13 o
   2  13   5       2338.54       1819.63        99.42 o
   3  13   5       5763.94       5500.75       103.05 o
   4  13   5        124.28        222.09        66.97 o
   5  13   5       1326.75       1167.80       127.35 o
   6  13   5       2592.35       2003.59       152.15 o
   7  13   5        110.55        123.51        99.84 o
   8  13   5        429.61        733.41       104.35 o
   9  13   5          8.34         63.19        98.24 o
  10  13   5        681.27        922.41       154.02 o
  11  13   5       1130.87       1504.37       197.47 o
 -12  14   5        394.30        424.18        86.84 o
 -11  14   5       1127.30       1109.53        93.47 o
 -10  14   5       1294.00       1302.05        95.84 o
  -9  14   5       2500.21       2856.42       141.76 o
  -8  14   5       1526.93       1281.08        91.22 o
  -7  14   5        321.06        154.06        76.65 o
  -6  14   5         30.35         82.59        82.90 o
  -5  14   5       3070.22       3022.05       116.32 o
  -4  14   5         83.10        116.34        82.80 o
  -3  14   5       4392.79       5193.69       175.49 o
  -2  14   5       2862.67       2439.34       110.61 o
  -1  14   5       9896.38      11238.77       210.69 o
   0  14   5          0.45         65.62        76.75 o
   1  14   5       1068.29        824.57       126.05 o
   2  14   5         77.89        105.55        48.16 o
   3  14   5         93.62         89.33        72.83 o
   4  14   5         63.92         66.08        76.57 o
   5  14   5       1205.99       1208.18       101.83 o
   6  14   5       2209.80       2111.52       141.54 o
   7  14   5          7.17         60.25       106.15 o
   8  14   5         32.09        373.35       119.28 o
   9  14   5       9907.05       9279.15       260.43 o
  10  14   5          0.04        405.03       112.98 o
 -11  15   5       2212.84       1435.27       102.68 o
 -10  15   5        147.79        185.46        87.13 o
  -9  15   5         85.24         67.25        85.48 o
  -8  15   5       5451.68       5928.40       149.81 o
  -7  15   5         36.15         59.37        87.02 o
  -6  15   5       2733.02       2969.77       140.89 o
  -5  15   5         39.94         74.17        92.70 o
  -4  15   5        382.66        301.57        90.09 o
  -3  15   5         60.75        155.27        84.22 o
  -2  15   5        601.12        606.97        88.38 o
  -1  15   5       2200.93       2601.51       126.53 o
   0  15   5       2563.56       3444.54       115.55 o
   1  15   5        125.32         95.95        71.18 o
   2  15   5       3376.57       3806.59       137.82 o
   3  15   5        137.29        258.02        60.27 o
   4  15   5          1.59         72.56        85.17 o
   5  15   5         15.55         86.94        82.63 o
   6  15   5       1723.20       1395.35       165.23 o
   7  15   5       5133.23       4074.66       208.45 o
   8  15   5        157.80        125.48       119.05 o
   9  15   5         81.22         73.43       145.00 o
  10  15   5        197.64         49.64       434.43 o
 -10  16   5       2676.55       2499.92       133.84 o
  -9  16   5        110.95        264.75        99.29 o
  -8  16   5        429.73        495.70       102.77 o
  -7  16   5       1003.99        612.08       146.15 o
  -6  16   5        817.29        559.40       109.81 o
  -5  16   5        162.12        194.41        96.64 o
  -4  16   5        124.39        278.32        95.56 o
  -3  16   5        180.78        245.89        91.86 o
  -2  16   5         13.08         63.18        87.00 o
  -1  16   5        336.80        322.23       108.65 o
   0  16   5       3767.51       4559.73       167.52 o
   1  16   5       4809.98       5460.36       128.22 o
   2  16   5        638.58        503.90        98.50 o
   3  16   5       2151.52       2329.38       102.27 o
   4  16   5       1113.39       1478.65       108.21 o
   5  16   5        769.74        971.92        95.43 o
   6  16   5         34.36         50.53        77.12 o
   7  16   5       1060.91       1033.46       149.31 o
   8  16   5       1895.63       2277.37       188.79 o
  -9  17   5          5.64         54.13       100.96 o
  -8  17   5       1041.99        907.95       121.10 o
  -7  17   5        155.18        151.96       109.51 o
  -6  17   5        226.93        181.08       107.87 o
  -5  17   5       4691.16       5641.79       194.65 o
  -4  17   5          5.13         47.97        97.81 o
  -3  17   5         92.20         44.38        95.21 o
  -2  17   5        819.00        492.82        99.70 o
  -1  17   5       2188.23       2576.81       132.45 o
   0  17   5       3297.11       4060.30       142.21 o
   1  17   5        239.22        162.11        84.87 o
   2  17   5        442.21        355.86        77.23 o
   3  17   5          7.08         27.80        72.42 o
   4  17   5       5753.20       5611.85       248.60 o
   5  17   5        541.32        793.28       144.70 o
   6  17   5       3669.14       3722.75       196.57 o
   7  17   5        230.23        135.33       157.38 o
  -7  18   5        342.33        247.78       125.96 o
  -6  18   5        133.26        111.58       116.65 o
  -5  18   5        489.99        838.59       122.81 o
  -4  18   5       2225.06       1433.64       127.95 o
  -3  18   5       1535.60       1638.59       122.54 o
  -2  18   5        218.42        154.01        96.44 o
  -1  18   5       1277.87       1703.15       131.92 o
   0  18   5       9277.91      10292.33       254.58 o
   1  18   5          0.61         19.45        81.25 o
   2  18   5        689.09        621.89       102.66 o
   3  18   5        764.11        820.38        88.44 o
   4  18   5        208.92        545.40       135.30 o
   5  18   5         21.13        163.84       116.23 o
   6  18   5        177.92        168.39       104.70 o
  -5  19   5       1233.49       1166.48       142.43 o
  -4  19   5       2081.74       2507.94       150.56 o
  -3  19   5       1019.39        709.04       114.28 o
  -2  19   5       1029.33       1324.86       124.68 o
  -1  19   5        545.85        453.71       104.76 o
   0  19   5       1270.98       1562.98       116.10 o
   1  19   5        134.46        427.89       100.86 o
   2  19   5       1784.56       1588.07       122.59 o
   3  19   5        187.59        126.51        87.23 o
   4  19   5          1.42         18.16       174.00 o
 -16   0   6       7401.30       7181.85       277.96 o
 -14   0   6        743.24        368.84       114.57 o
 -12   0   6      11320.70      10600.43       287.52 o
 -10   0   6      11663.82      11295.36       400.88 o
  -8   0   6       5930.94       6818.26       177.83 o
  -6   0   6       1645.72       1483.38       108.03 o
  -4   0   6      22003.45      21818.30       313.16 o
  -2   0   6      58714.01      53438.14       995.28 o
   0   0   6      73758.09      62510.82      1050.57 o
   2   0   6       5330.47       4311.68        96.57 o
   4   0   6         94.50        317.65        80.08 o
   6   0   6       7363.15       7822.29       286.12 o
   8   0   6         32.68        168.01        80.65 o
  10   0   6        709.45        389.53       110.74 o
  12   0   6       2694.16       2603.91       163.98 o
  14   0   6       1388.69       1120.13       137.08 o
 -16   1   6       3355.02       4239.22       152.78 o
 -15   1   6       1436.13       1962.54       116.50 o
 -14   1   6       1423.63       1485.82       132.27 o
 -13   1   6        319.30        466.12        79.24 o
 -12   1   6        323.49        251.02        50.15 o
 -11   1   6       1832.39       2210.18        98.15 o
 -10   1   6        206.15        194.37        44.02 o
  -9   1   6        998.63       1243.01        78.22 o
  -8   1   6       4124.45       3889.63       102.23 o
  -7   1   6       3613.91       4279.10        88.84 o
  -6   1   6       7266.80       5588.26        87.57 o
  -5   1   6       2561.54       2676.24        84.63 o
  -4   1   6      17643.37      17516.86       218.69 o
  -3   1   6      14774.60      13018.57       210.82 o
  -2   1   6      36750.74      35116.43       571.34 o
  -1   1   6       5446.46       6465.34        90.77 o
   0   1   6       3093.80       2601.94        89.62 o
   1   1   6      21233.08      20116.47       220.37 o
   2   1   6      10813.38      11890.25       121.41 o
   3   1   6       2468.38       1842.49        65.80 o
   4   1   6       9107.65       9680.09       194.98 o
   5   1   6       2042.81       1533.00        72.06 o
   6   1   6       8941.87      10793.57       149.55 o
   7   1   6       6432.92       7592.69       306.21 o
   8   1   6        828.45        966.17        91.76 o
   9   1   6       4960.12       5004.35       145.02 o
  10   1   6       1704.25       2083.13        83.72 o
  11   1   6          4.64         54.06        75.95 o
  12   1   6       1905.28       2296.19       205.85 o
  13   1   6        628.84        825.70       123.20 o
  14   1   6        991.12       1004.69       104.30 o
  15   1   6       1977.64       2279.06       121.51 o
 -16   2   6        330.14        413.02        94.27 o
 -15   2   6       7331.99       7878.63       196.16 o
 -14   2   6        990.37        622.00        82.17 o
 -13   2   6        478.39        445.47        76.34 o
 -12   2   6       3949.18       4241.64       146.74 o
 -11   2   6        345.47        259.46        85.62 o
 -10   2   6       1687.98       1717.51        97.20 o
  -9   2   6       7811.62       8266.15       230.66 o
  -8   2   6       3697.11       3864.50       121.36 o
  -7   2   6        204.55         39.36        52.87 o
  -6   2   6        960.00        847.82        64.70 o
  -5   2   6      11643.84      13226.69       201.93 o
  -4   2   6      12044.94      11989.49       198.68 o
  -3   2   6      18430.22      21543.56       235.24 o
  -2   2   6      80443.80      73910.66       893.26 o
  -1   2   6      51984.82      45345.09       608.44 o
   0   2   6      15328.82      15918.61       228.21 o
   1   2   6        661.61       1276.39        45.74 o
   2   2   6        205.25        576.05        49.46 o
   3   2   6        986.68       1735.21        69.94 o
   4   2   6        188.16        277.44        90.26 o
   5   2   6       5165.71       6396.20       173.33 o
   6   2   6        382.09        420.49       100.30 o
   7   2   6       4215.71       5481.98       209.62 o
   8   2   6       3409.85       3328.79       104.29 o
   9   2   6       8249.18       8224.17       164.46 o
  10   2   6        495.80        702.55        93.93 o
  11   2   6       5432.76       5350.14       174.30 o
  12   2   6        298.99        346.66       101.21 o
  13   2   6        288.17        303.89        86.09 o
  14   2   6        589.61        810.72       108.35 o
  15   2   6        109.82        227.20        84.39 o
 -16   3   6         15.36        220.60        92.94 o
 -15   3   6        525.65        495.67       108.35 o
 -14   3   6        433.24       1089.50       192.45 o
 -13   3   6       1728.90       1551.60        99.30 o
 -12   3   6        163.64        246.55        69.72 o
 -11   3   6       6909.87       7596.71       182.87 o
 -10   3   6        413.25        491.00        76.33 o
  -9   3   6        282.96        500.12        74.85 o
  -8   3   6       5549.32       6324.09       153.12 o
  -7   3   6         81.02        128.35        39.90 o
  -6   3   6       1235.71       1227.06        68.24 o
  -5   3   6        139.96        128.74        48.18 o
  -4   3   6       2372.41       3487.13       133.77 o
  -3   3   6      34853.07      32049.50       382.61 o
  -2   3   6       1742.70       1539.54        63.81 o
  -1   3   6       9008.65       7596.59       184.84 o
   0   3   6       9191.02       8215.77       155.29 o
   1   3   6       2537.91       3208.67        97.55 o
   2   3   6        680.63        404.39        42.79 o
   3   3   6      17147.46      17382.08       249.42 o
   4   3   6       5713.88       5873.11       107.94 o
   5   3   6       6443.04       7256.51       256.75 o
   6   3   6       1624.49       2929.08       113.44 o
   7   3   6        617.66       1063.25       148.50 o
   8   3   6         12.05         10.64        63.03 o
   9   3   6       4010.09       4241.31        99.63 o
  10   3   6       2229.55       2452.20       110.97 o
  11   3   6        491.38        369.80        85.28 o
  12   3   6        202.17        163.12        80.68 o
  13   3   6          1.99         54.09        80.17 o
  14   3   6       1857.67       1847.89       112.84 o
  15   3   6        298.73        362.83       176.56 o
 -16   4   6         98.73        208.45        67.86 o
 -15   4   6       3801.35       4202.60       160.75 o
 -14   4   6        549.37        507.43        94.86 o
 -13   4   6        277.90        421.75        89.30 o
 -12   4   6          4.03        151.45        76.28 o
 -11   4   6       2343.78       2392.84       119.43 o
 -10   4   6       2497.44       3744.59       117.00 o
  -9   4   6       1382.10       1272.11        90.00 o
  -8   4   6       8741.22       7521.75       180.39 o
  -7   4   6       7051.43       6616.00       150.57 o
  -6   4   6         73.72        348.88        83.93 o
  -5   4   6       2111.65       2568.02        87.44 o
  -4   4   6         30.12         73.20        50.24 o
  -3   4   6      20066.42      20133.23       324.48 o
  -2   4   6       3518.67       3286.72        87.95 o
  -1   4   6       1550.45       1681.04        75.83 o
   0   4   6         26.17         27.74        39.49 o
   1   4   6        163.18        101.49        36.11 o
   2   4   6      38527.40      36439.59       518.68 o
   3   4   6        198.61         44.69        34.54 o
   4   4   6        174.78        338.40        59.42 o
   5   4   6        381.15        934.61       201.84 o
   6   4   6       1307.28       2018.86       129.11 o
   7   4   6         80.42         37.74        69.34 o
   8   4   6       1490.88       1809.19       172.64 o
   9   4   6       8793.07       9528.67       274.91 o
  10   4   6       5071.82       4414.68       163.18 o
  11   4   6       1125.37       1400.23       132.72 o
  12   4   6         41.14         96.03        94.86 o
  13   4   6        250.58        240.19        79.02 o
  14   4   6        522.78        311.99       110.33 o
 -16   5   6       1041.34       1092.45       108.26 o
 -15   5   6        170.89        453.40       101.75 o
 -14   5   6        221.03        132.41        90.40 o
 -13   5   6       3808.33       3654.38       141.72 o
 -12   5   6       2684.98       2756.53       116.12 o
 -11   5   6        445.53        485.83        68.33 o
 -10   5   6       1575.46       1523.09        89.97 o
  -9   5   6        578.48        652.11        68.71 o
  -8   5   6        102.58        238.76        62.67 o
  -7   5   6        336.23         94.31        60.75 o
  -6   5   6       7010.94       6103.90       143.04 o
  -5   5   6        257.03        268.77        52.44 o
  -4   5   6       1187.42        915.71        59.04 o
  -3   5   6        934.48       1521.72       172.71 o
  -2   5   6      40255.32      33616.64       426.54 o
  -1   5   6        606.23        735.07        87.93 o
   0   5   6       1425.36       1332.73        56.52 o
   1   5   6        111.27        170.09        40.12 o
   2   5   6       3979.11       3702.33       122.67 o
   3   5   6       2825.64       2790.76       105.50 o
   4   5   6       3304.55       3423.12       206.21 o
   5   5   6       3519.15       2486.06       255.36 o
   6   5   6        580.43       1200.14       176.52 o
   7   5   6        246.91        366.47        63.75 o
   8   5   6       3272.93       3163.59        98.62 o
   9   5   6        596.03        818.50       104.98 o
  10   5   6        340.61        155.54        74.95 o
  11   5   6        533.85        437.38        87.13 o
  12   5   6       2710.03       2870.30       133.00 o
  13   5   6         53.13         40.41       101.29 o
  14   5   6        396.54        342.32       117.70 o
 -16   6   6         51.86         63.66        94.09 o
 -15   6   6       1329.43       1501.43       127.09 o
 -14   6   6        573.44        444.44        96.26 o
 -13   6   6         17.75         51.74        81.90 o
 -12   6   6       3128.58       3410.21       134.59 o
 -11   6   6        932.76        908.13        83.13 o
 -10   6   6       2706.03       2531.32        88.85 o
  -9   6   6          2.97         40.26        64.75 o
  -8   6   6       1876.76       1888.51        98.37 o
  -7   6   6       1427.91        875.65        71.02 o
  -6   6   6       5442.42       5583.09       129.18 o
  -5   6   6        521.74        289.97        77.74 o
  -4   6   6       1178.00       1807.13        70.76 o
  -3   6   6      10517.21       9403.99       192.63 o
  -2   6   6        659.35       1106.74        54.45 o
  -1   6   6        499.38        889.45        54.99 o
   0   6   6        287.27        508.76        77.79 o
   1   6   6        119.70        157.11        44.33 o
   2   6   6      10984.37      10991.13       236.31 o
   3   6   6       3274.58       3538.80       141.12 o
   4   6   6       3164.26       3277.97       177.30 o
   5   6   6       3576.28       2871.52       168.95 o
   6   6   6       2645.15       2818.85       174.59 o
   7   6   6        214.09        242.83       101.59 o
   8   6   6       2445.24       2587.69       145.10 o
   9   6   6         27.17        123.48        62.54 o
  10   6   6        868.69       1029.83       105.25 o
  11   6   6         23.74        128.41        87.94 o
  12   6   6        259.67        395.50       112.62 o
  13   6   6        103.84         50.65        95.20 o
  14   6   6        486.55        614.46       117.26 o
 -15   7   6       5303.44       5493.22       174.96 o
 -14   7   6         40.54        152.53        91.15 o
 -13   7   6         12.52        124.74        85.08 o
 -12   7   6         14.73        130.58        74.97 o
 -11   7   6       3383.36       3100.48       122.58 o
 -10   7   6        999.19       1141.31        75.02 o
  -9   7   6         79.94        305.47        68.43 o
  -8   7   6        214.88         96.08        65.35 o
  -7   7   6      32831.74      34831.95       471.33 o
  -6   7   6         16.43        240.74        66.77 o
  -5   7   6        957.63       1443.04        91.19 o
  -4   7   6       1003.20       1140.17        98.33 o
  -3   7   6       1596.39       2170.33        86.51 o
  -2   7   6       1475.42       2379.35        68.09 o
  -1   7   6       8900.99       7045.94       150.81 o
   0   7   6       4259.35       4319.59       138.06 o
   1   7   6       1627.89       1358.53        60.98 o
   2   7   6      15119.26      15118.28       238.21 o
   3   7   6      30059.12      31673.25       591.59 o
   4   7   6        399.91        699.01       139.06 o
   5   7   6       5798.04       4917.08       236.81 o
   6   7   6       1642.35       1348.65       135.35 o
   7   7   6        522.75        422.31       158.16 o
   8   7   6        160.91        250.24       149.47 o
   9   7   6       1560.81       1975.56       141.50 o
  10   7   6       1819.72       2425.08       158.77 o
  11   7   6       3848.93       3147.63       145.01 o
  12   7   6         73.79        164.71        90.83 o
  13   7   6       5411.42       5583.53       289.02 o
  14   7   6       1291.80       1096.98       121.90 o
 -15   8   6        524.74        606.46       102.84 o
 -14   8   6          5.49        125.65        94.87 o
 -13   8   6          1.26         33.35        80.07 o
 -12   8   6       1021.18       1070.79        96.21 o
 -11   8   6        142.70        168.12        72.11 o
 -10   8   6        409.32        602.93        78.28 o
  -9   8   6        130.00         67.57        66.47 o
  -8   8   6       5596.65       5985.66       151.05 o
  -7   8   6        711.33        426.28        68.91 o
  -6   8   6       1316.33       1774.85       107.10 o
  -5   8   6         97.64         43.93        58.83 o
  -4   8   6       1484.75       1026.19        83.28 o
  -3   8   6       1383.82       1647.03        85.74 o
  -2   8   6        541.43        588.47        84.25 o
  -1   8   6         10.04         99.00        61.92 o
   0   8   6       1221.79       1203.00        78.12 o
   1   8   6       1569.83       1551.84        81.01 o
   2   8   6      30059.17      29006.88       501.19 o
   3   8   6         27.77         14.25        54.52 o
   4   8   6       1847.40       1939.24        92.03 o
   5   8   6        253.77        769.84       187.15 o
   6   8   6        212.88         39.84       125.15 o
   7   8   6        210.14        270.62       129.08 o
   8   8   6          0.90         69.89       122.54 o
   9   8   6       1263.62       1132.04       180.36 o
  10   8   6       2824.21       3570.60       157.52 o
  11   8   6          0.83         38.67        90.64 o
  12   8   6         10.27         89.31       108.82 o
  13   8   6         52.64        210.89       140.09 o
 -15   9   6       1790.26       1718.51       141.69 o
 -14   9   6        196.47        228.00        91.73 o
 -13   9   6        433.75        449.86        90.66 o
 -12   9   6       1258.36       1008.91       105.62 o
 -11   9   6       3992.74       4519.24       136.90 o
 -10   9   6        168.90        328.46        80.20 o
  -9   9   6        433.78        820.80        78.66 o
  -8   9   6       1277.25       1258.43        84.50 o
  -7   9   6         42.12         23.38        63.35 o
  -6   9   6       1780.92       2019.54       104.30 o
  -5   9   6       1789.72       2085.20        86.85 o
  -4   9   6        147.62        147.92        81.94 o
  -3   9   6       4486.81       4263.61       117.66 o
  -2   9   6       1040.35       1049.66       131.02 o
  -1   9   6        529.71        763.62        79.96 o
   0   9   6      16441.50      18229.99       356.00 o
   1   9   6        584.52        516.99        65.24 o
   2   9   6       1613.17       1859.01       147.67 o
   3   9   6         93.85         58.38        59.41 o
   4   9   6      12503.94      11243.29       256.28 o
   5   9   6        904.18        648.27       157.98 o
   6   9   6        517.60        641.20        71.85 o
   7   9   6        463.84        164.24       136.69 o
   8   9   6       3283.69       3184.97       219.66 o
   9   9   6       1164.79       1500.27       196.70 o
  10   9   6       1027.66       1261.71       207.31 o
  11   9   6         51.98        174.36        73.33 o
  12   9   6         27.84         39.16       100.33 o
  13   9   6        440.84        285.22       119.87 o
 -14  10   6         76.75        240.09        91.86 o
 -13  10   6        402.87        439.06        87.57 o
 -12  10   6        424.23        485.38        91.71 o
 -11  10   6         26.40         94.63        79.80 o
 -10  10   6        956.21       1227.18        92.75 o
  -9  10   6         42.68         31.93        68.61 o
  -8  10   6         97.09        198.84        73.81 o
  -7  10   6        137.11        138.25        65.73 o
  -6  10   6       5456.39       6344.09       149.19 o
  -5  10   6       2825.12       2758.36       117.65 o
  -4  10   6       2330.44       2074.03        95.70 o
  -3  10   6       5529.18       5465.90       163.96 o
  -2  10   6        646.18       1021.44        81.56 o
  -1  10   6       1576.26       1901.44        92.26 o
   0  10   6      10915.89      10954.37       211.62 o
   1  10   6       4913.85       4962.54       144.84 o
   2  10   6         62.68         11.53        55.63 o
   3  10   6        512.72        274.44        66.50 o
   4  10   6          5.14        148.00        73.30 o
   5  10   6       2210.84       2479.38       104.06 o
   6  10   6        242.74        336.14        72.76 o
   7  10   6       1534.58       1460.04       115.97 o
   8  10   6        611.57        171.73       157.43 o
   9  10   6       9634.34       9987.10       461.61 o
  10  10   6       1387.37       1665.35       110.87 o
  11  10   6         28.66         88.26        97.54 o
  12  10   6          4.25         45.34        83.59 o
  13  10   6        238.91         17.09       452.07 o
 -14  11   6        629.91        707.00       104.86 o
 -13  11   6        125.01        152.05        85.85 o
 -12  11   6       1504.13       1756.06       118.77 o
 -11  11   6          1.10        138.87        81.48 o
 -10  11   6          0.96         38.09        74.40 o
  -9  11   6         44.71        226.07        74.24 o
  -8  11   6       2016.99       1292.33        98.40 o
  -7  11   6       5736.19       4932.20       141.84 o
  -6  11   6       4697.31       4744.65       126.54 o
  -5  11   6       2283.38       2988.76       129.19 o
  -4  11   6       7792.99       6915.65       162.43 o
  -3  11   6        717.00        380.15        90.92 o
  -2  11   6        106.29        125.92        67.22 o
  -1  11   6        109.80        190.37        75.98 o
   0  11   6        933.76       1212.37        95.57 o
   1  11   6          2.94         34.01        71.64 o
   2  11   6       4752.23       5318.68       122.81 o
   3  11   6         18.65        149.59        73.49 o
   4  11   6       2226.44       1843.70        95.17 o
   5  11   6        901.27        607.51        87.38 o
   6  11   6       5182.59       4673.42       206.00 o
   7  11   6       4435.98       5358.31       239.74 o
   8  11   6       3187.11       2895.03       167.40 o
   9  11   6         33.18        121.75        81.68 o
  10  11   6        183.77        181.22        84.63 o
  11  11   6       2675.55       2529.86       150.21 o
  12  11   6         44.78         63.03       105.78 o
 -13  12   6       1465.29       1714.57       120.62 o
 -12  12   6        864.20        660.73        94.85 o
 -11  12   6         77.39        253.06        83.12 o
 -10  12   6       2250.83       2042.78       106.67 o
  -9  12   6        162.39        194.62        79.28 o
  -8  12   6        750.06        547.72        75.99 o
  -7  12   6        235.02        218.27        75.00 o
  -6  12   6         26.29         86.04        69.38 o
  -5  12   6       6883.68       5917.43       142.14 o
  -4  12   6        616.10        876.04        91.91 o
  -3  12   6        486.52        457.31        81.63 o
  -2  12   6          4.18         81.38        75.30 o
  -1  12   6       2618.68       3125.66       113.08 o
   0  12   6       1750.97       2104.04       109.57 o
   1  12   6        258.98        420.14        82.78 o
   2  12   6       7494.50       9145.85       172.20 o
   3  12   6       1583.44       1463.90       119.92 o
   4  12   6        261.77        308.88        66.63 o
   5  12   6       1215.11       1762.22       228.29 o
   6  12   6       3346.55       3962.56       166.21 o
   7  12   6       4405.82       3688.65       136.29 o
   8  12   6        146.96        254.18       116.54 o
   9  12   6        935.03       1191.31       147.72 o
  10  12   6         31.25        206.00        93.91 o
  11  12   6        526.30        339.34       102.24 o
 -12  13   6         58.06        146.46        87.94 o
 -11  13   6         30.03         51.88        83.95 o
 -10  13   6       1852.81       2114.29       112.04 o
  -9  13   6       3925.28       3770.89       142.22 o
  -8  13   6       1955.74       1977.61       103.05 o
  -7  13   6        454.05        486.77        92.88 o
  -6  13   6         40.52        134.53        72.94 o
  -5  13   6         52.11         34.79        75.90 o
  -4  13   6       1696.19       1643.10       117.39 o
  -3  13   6       4209.45       5192.82       166.06 o
  -2  13   6       3788.26       4207.54       146.06 o
  -1  13   6          2.36        128.91        70.25 o
   0  13   6        396.65        354.75        79.57 o
   1  13   6       1844.59       3215.48       145.51 o
   2  13   6         57.83        160.51        59.21 o
   3  13   6        767.62        565.69        91.40 o
   4  13   6        446.53        591.45        78.25 o
   5  13   6       2044.29       2668.17       152.46 o
   6  13   6         35.86         32.52        93.89 o
   7  13   6        726.05        444.53       106.09 o
   8  13   6        406.18        595.42       143.24 o
   9  13   6       2234.74       2145.18       172.28 o
  10  13   6       1569.44       1429.84       167.09 o
  11  13   6        293.60        229.34       136.20 o
 -12  14   6         91.60        131.28        95.72 o
 -11  14   6        348.12        239.46        88.73 o
 -10  14   6        142.59        264.16        87.98 o
  -9  14   6      10012.99      10471.62       215.67 o
  -8  14   6        466.32        238.34        89.73 o
  -7  14   6        687.70        687.15        96.47 o
  -6  14   6        918.94        818.78        92.18 o
  -5  14   6       2255.72       2138.38       105.94 o
  -4  14   6        711.25        563.86        94.10 o
  -3  14   6       1228.10       1163.41       117.30 o
  -2  14   6         19.54        186.29        75.20 o
  -1  14   6       2683.27       2817.19       113.70 o
   0  14   6       3376.25       4643.75       126.96 o
   1  14   6         26.07         70.62        74.03 o
   2  14   6       2482.74       3151.74       103.49 o
   3  14   6         79.64        119.33        79.23 o
   4  14   6       1200.39       1513.85       113.34 o
   5  14   6       6142.34       5598.14       196.77 o
   6  14   6       5415.81       5759.05       268.10 o
   7  14   6         99.69        192.48       112.44 o
   8  14   6          6.09         63.92       104.03 o
   9  14   6         20.26         31.37       132.85 o
  10  14   6       2837.36       2257.28       187.42 o
 -11  15   6        561.66        417.96       105.80 o
 -10  15   6        290.12        466.30        99.86 o
  -9  15   6       1011.90        850.88        96.50 o
  -8  15   6       4560.84       4905.72       161.89 o
  -7  15   6         64.19         23.44        90.55 o
  -6  15   6         10.29        132.57        94.22 o
  -5  15   6        409.54        478.88        94.94 o
  -4  15   6      10558.97      10062.94       237.04 o
  -3  15   6        541.35        250.49        89.19 o
  -2  15   6        126.03        119.92        64.27 o
  -1  15   6       2540.28       2861.38       138.42 o
   0  15   6       2782.47       3319.13       150.41 o
   1  15   6         20.38        170.60        74.69 o
   2  15   6       2444.03       2591.11       121.54 o
   3  15   6       6440.59       6943.55       185.51 o
   4  15   6        389.22        561.60        97.12 o
   5  15   6       2167.18       2491.30       169.12 o
   6  15   6       5640.82       5077.24       260.13 o
   7  15   6        308.45        267.82       130.48 o
   8  15   6       1559.14       1632.17       147.16 o
   9  15   6        217.00        151.29       144.04 o
 -10  16   6        102.81        205.12       104.20 o
  -9  16   6        730.68        659.32       102.09 o
  -8  16   6       1209.13        929.06       111.48 o
  -7  16   6          8.22         74.58        95.85 o
  -6  16   6       1781.83       1476.37       114.01 o
  -5  16   6       3758.97       3982.48       153.40 o
  -4  16   6        401.26        486.03       103.53 o
  -3  16   6       8260.10       8578.58       221.25 o
  -2  16   6         16.88         69.58        63.74 o
  -1  16   6      14436.78      14388.67       256.53 o
   0  16   6        447.23        653.29        93.08 o
   1  16   6       1673.41       1769.23       101.84 o
   2  16   6         82.81        188.43        74.05 o
   3  16   6         82.12        449.12       102.87 o
   4  16   6        265.53        319.22        90.37 o
   5  16   6          3.85         93.08        85.04 o
   6  16   6       2367.99       2399.81       185.94 o
   7  16   6        234.96        182.11       146.35 o
   8  16   6       1457.60       1202.64       159.40 o
  -8  17   6        131.98         66.40       109.11 o
  -7  17   6       2364.46       2324.68       137.53 o
  -6  17   6       2236.44       2033.77       143.13 o
  -5  17   6        642.89        652.97       115.29 o
  -4  17   6        146.75        148.97       104.42 o
  -3  17   6        195.69        149.42        98.06 o
  -2  17   6       1197.50       1273.83       127.12 o
  -1  17   6       5414.97       5626.59       194.49 o
   0  17   6          2.62         58.43        91.07 o
   1  17   6        851.93        779.07        99.44 o
   2  17   6       1890.40       1636.01        93.63 o
   3  17   6       5232.07       5128.76       242.86 o
   4  17   6        104.98        126.95        96.74 o
   5  17   6        689.80        735.91       109.60 o
   6  17   6        600.04        228.46       167.56 o
   7  17   6        438.57        258.88       173.26 o
  -7  18   6       3067.67       3454.61       183.36 o
  -6  18   6        521.17        244.04       119.66 o
  -5  18   6        205.06        206.84       110.43 o
  -4  18   6        448.97        344.01       113.83 o
  -3  18   6         14.06         52.84       100.42 o
  -2  18   6        310.92        138.16        96.56 o
  -1  18   6       3879.00       3772.38       164.40 o
   0  18   6        533.50        163.78        99.05 o
   1  18   6        598.81        659.68        94.25 o
   2  18   6        814.05        925.13       120.96 o
   3  18   6       1094.58        863.08       103.16 o
   4  18   6        276.94        124.40       116.70 o
   5  18   6       6936.31       5826.11       202.29 o
  -4  19   6        656.37        570.66       156.13 o
  -3  19   6        108.18         91.69       107.27 o
  -2  19   6       3113.58       3294.62       152.41 o
  -1  19   6       1879.62       3078.53       171.54 o
   0  19   6        380.11        309.49       100.37 o
   1  19   6         39.14        136.37        95.53 o
   2  19   6        715.35       1389.22       162.90 o
   3  19   6       1841.02       2568.78       136.80 o
 -15   0   7       6005.35       5188.09       224.43 o
 -13   0   7      12878.12      12412.01       384.31 o
 -11   0   7       1497.55       1510.18       182.00 o
  -9   0   7       2218.04       2322.79       167.04 o
  -7   0   7       9635.16       7358.68       268.15 o
  -5   0   7       5755.33       7159.81       165.87 o
  -3   0   7      13033.57       9702.13       278.75 o
  -1   0   7      27941.59      29277.78       314.38 o
   1   0   7       2160.00       2854.49       124.58 o
   3   0   7       3689.83       4860.00       179.41 o
   5   0   7        540.95        454.77       109.83 o
   7   0   7       3109.09       3373.20       331.92 o
   9   0   7       1990.89       2443.12       146.83 o
  11   0   7       3999.89       3989.59       248.12 o
  13   0   7        233.20         34.66       122.38 o
 -16   1   7        134.16        298.70        94.57 o
 -15   1   7        791.64        605.08       103.05 o
 -14   1   7        793.57        711.24        79.72 o
 -13   1   7        133.01        377.60        79.27 o
 -12   1   7         56.77        111.34        67.61 o
 -11   1   7        333.48        502.09        86.31 o
 -10   1   7          3.49         38.96        59.16 o
  -9   1   7      12253.24      12816.41       183.56 o
  -8   1   7       6526.32       5570.81       127.68 o
  -7   1   7       1341.82       1076.03        90.54 o
  -6   1   7         22.39         37.76        55.38 o
  -5   1   7        102.35         82.67        58.22 o
  -4   1   7       1302.78       1629.89        80.30 o
  -3   1   7       5449.06       4965.26       138.30 o
  -2   1   7          8.35        114.51        34.60 o
  -1   1   7       2968.73       2258.67        88.23 o
   0   1   7        741.13       1064.23        50.21 o
   1   1   7        496.59        388.66        53.69 o
   2   1   7      13168.39      10131.53       128.84 o
   3   1   7        893.02       1132.76        72.83 o
   4   1   7       1242.22       1297.69        96.95 o
   5   1   7        964.52        663.91        76.40 o
   6   1   7        112.16        204.65        66.81 o
   7   1   7       2130.79       1559.38        75.34 o
   8   1   7       2490.21       2426.83       105.22 o
   9   1   7         42.33         56.31        73.71 o
  10   1   7       7110.54       7093.29       220.74 o
  11   1   7        756.47        793.77       111.84 o
  12   1   7       2774.78       3121.89       146.92 o
  13   1   7        889.75        807.41       153.96 o
  14   1   7       2394.33       3016.05       193.92 o
 -16   2   7       1967.39       1749.75       116.93 o
 -15   2   7        222.77        327.43        75.84 o
 -14   2   7       1972.71       1772.41       115.62 o
 -13   2   7         46.20         73.44        75.44 o
 -12   2   7      11319.82      13505.05       235.74 o
 -11   2   7         43.92         86.07        63.75 o
 -10   2   7         72.91        233.72        50.99 o
  -9   2   7       1632.23       1333.80        79.93 o
  -8   2   7       2600.67       2613.56       115.47 o
  -7   2   7         21.07         76.24        66.75 o
  -6   2   7       5278.94       4405.10       111.74 o
  -5   2   7       9127.86       7562.66       168.19 o
  -4   2   7      28434.95      26936.97       324.32 o
  -3   2   7      14003.19      17424.56       272.98 o
  -2   2   7       5628.18       6033.49       174.63 o
  -1   2   7         15.63         41.81        37.93 o
   0   2   7       2676.13       1757.64        82.06 o
   1   2   7       2909.78       3623.35        93.03 o
   2   2   7      19330.57      17844.88       260.30 o
   3   2   7       5608.75       4897.72       128.21 o
   4   2   7       2877.88       3246.84        96.81 o
   5   2   7       5500.57       5149.33       176.89 o
   6   2   7       2513.71       1532.19       141.11 o
   7   2   7       9023.24       9332.19       213.35 o
   8   2   7       1212.19       1551.02       113.73 o
   9   2   7       1830.90       1623.73       117.30 o
  10   2   7         10.26         34.86        76.12 o
  11   2   7       1599.71       1539.49       140.48 o
  12   2   7       3463.60       3360.72       178.72 o
  13   2   7       2313.19       2058.64       134.69 o
  14   2   7          1.53         62.36        93.11 o
 -16   3   7        609.19        539.94        98.98 o
 -15   3   7       1377.47       1762.02       115.39 o
 -14   3   7          4.52        154.44        86.35 o
 -13   3   7        915.86       1246.13        99.77 o
 -12   3   7       2154.53       2191.03       112.84 o
 -11   3   7       3129.19       4295.05       122.51 o
 -10   3   7        178.00        176.72        73.24 o
  -9   3   7         40.60        154.02        48.22 o
  -8   3   7      13934.67      15854.66       294.63 o
  -7   3   7        823.28        568.75        89.08 o
  -6   3   7        619.86        663.76        69.87 o
  -5   3   7      14494.05      12974.86       205.03 o
  -4   3   7       5576.48       6218.35        92.10 o
  -3   3   7        339.16        359.21        54.51 o
  -2   3   7        263.80        385.79        60.41 o
  -1   3   7       3901.35       3378.59        70.17 o
   0   3   7       2789.78       1607.08        55.57 o
   1   3   7       3538.06       3156.21        89.81 o
   2   3   7       2954.51       4186.41       100.88 o
   3   3   7        122.62        174.79        46.05 o
   4   3   7      16602.66      19855.65       270.86 o
   5   3   7         72.23         66.04        61.99 o
   6   3   7       5669.27       6028.71       153.77 o
   7   3   7        418.10        901.65        70.57 o
   8   3   7        650.07        446.12        81.36 o
   9   3   7        637.36        550.18        88.39 o
  10   3   7         65.62         38.34        61.20 o
  11   3   7        221.91        298.39        70.60 o
  12   3   7        732.67        532.07        93.24 o
  13   3   7       2089.04       1911.46       111.65 o
  14   3   7        549.66        609.52       101.20 o
 -16   4   7         41.26        271.51        99.45 o
 -15   4   7          5.97        118.16        89.78 o
 -14   4   7          6.41        112.59        86.39 o
 -13   4   7        136.34        119.08        79.10 o
 -12   4   7       2203.60       2785.07       113.00 o
 -11   4   7       1171.42       1342.37        84.00 o
 -10   4   7       8525.89      10510.55       204.11 o
  -9   4   7       1522.10       1576.46        95.72 o
  -8   4   7       2698.71       2465.33        92.38 o
  -7   4   7        706.80       1027.22        85.82 o
  -6   4   7      18605.39      20035.28       339.39 o
  -5   4   7       6447.98       6272.56       114.74 o
  -4   4   7         72.61        210.66        69.82 o
  -3   4   7      32198.65      30247.22       393.49 o
  -2   4   7          5.05         37.14        45.05 o
  -1   4   7        174.87         34.32        64.65 o
   0   4   7       6469.23       6711.48       168.80 o
   1   4   7         49.36         53.82        40.11 o
   2   4   7        945.29        655.84        69.55 o
   3   4   7        613.80       1430.51        76.44 o
   4   4   7      12820.81      13925.55       836.93 o
   5   4   7      15894.40      18968.38       343.76 o
   6   4   7        241.13         88.55        63.16 o
   7   4   7       4072.65       4411.14       159.87 o
   8   4   7        178.72         95.78        84.75 o
   9   4   7          0.90         74.84        75.82 o
  10   4   7       1883.26       2033.20       147.65 o
  11   4   7       1306.08       1125.70       117.30 o
  12   4   7        354.20        487.79       197.13 o
  13   4   7          0.30         30.70       102.03 o
  14   4   7        404.97        852.23       175.84 o
 -16   5   7        720.44        842.56       106.79 o
 -15   5   7       3762.54       4181.90       167.96 o
 -14   5   7        436.90        396.84        97.24 o
 -13   5   7          1.73        101.94        83.97 o
 -12   5   7        358.10        348.57        88.16 o
 -11   5   7       4551.49       5082.05       124.48 o
 -10   5   7        433.59        461.63        94.43 o
  -9   5   7       8150.75       8170.00       190.85 o
  -8   5   7          2.84         66.38        58.95 o
  -7   5   7        122.26         72.08        40.54 o
  -6   5   7       2558.45       2195.24       195.27 o
  -5   5   7      17313.99      14165.51       228.38 o
  -4   5   7       4270.42       4015.32       118.18 o
  -3   5   7       2329.35       2106.72       106.28 o
  -2   5   7        603.75        464.66        61.39 o
  -1   5   7       5378.71       4385.78       101.73 o
   0   5   7       2111.41       1300.16        60.07 o
   1   5   7       5155.97       4885.12       104.78 o
   2   5   7        937.86       1092.93       125.15 o
   3   5   7      14937.85      12161.96       304.46 o
   4   5   7       2006.15       1364.30        83.58 o
   5   5   7       1203.96       1114.34        82.06 o
   6   5   7       1332.19       1511.25       102.64 o
   7   5   7       1600.90       1132.24        71.06 o
   8   5   7         39.48         40.69        55.86 o
   9   5   7        462.86        564.66        77.07 o
  10   5   7        259.35        189.43        77.00 o
  11   5   7         86.66         75.37        87.15 o
  12   5   7        489.87        592.44       112.87 o
  13   5   7       8339.57       8196.30       271.54 o
  14   5   7       2070.28       2185.31       158.36 o
 -16   6   7        412.99        301.33       106.52 o
 -15   6   7       2916.22       3348.89       149.76 o
 -14   6   7         52.58        137.68        95.02 o
 -13   6   7        209.38        367.34        93.98 o
 -12   6   7        517.31        635.83        88.85 o
 -11   6   7       6507.88       6797.45       162.47 o
 -10   6   7         98.59        208.29        68.05 o
  -9   6   7       7940.62       8165.79       242.63 o
  -8   6   7        216.39         94.91        64.55 o
  -7   6   7       1418.97       1716.57       104.66 o
  -6   6   7       1865.27       2232.80        91.37 o
  -5   6   7      10865.22      10074.03       201.58 o
  -4   6   7       8570.69       6822.32       111.28 o
  -3   6   7        232.37        476.11        56.59 o
  -2   6   7        150.03         39.48        58.93 o
  -1   6   7      15338.73      15667.63       274.56 o
   0   6   7         43.54        347.18        59.00 o
   1   6   7         12.22         68.34        50.29 o
   2   6   7       1516.86       1448.35       108.49 o
   3   6   7       3938.93       3915.97       140.76 o
   4   6   7        128.75        167.64        61.80 o
   5   6   7      19505.41      17722.79       581.04 o
   6   6   7       2811.07       2653.64       194.33 o
   7   6   7         64.67         37.61       115.34 o
   8   6   7       1763.16       1586.97       126.54 o
   9   6   7       5990.86       5790.03       231.26 o
  10   6   7        758.33        960.53       212.94 o
  11   6   7       2401.51       2325.66       139.29 o
  12   6   7        257.92        274.76        95.98 o
  13   6   7       1485.56       1444.15       150.07 o
  14   6   7       1003.33        995.67       121.96 o
 -15   7   7       1198.11       1963.21       135.18 o
 -14   7   7       1142.78       1183.02       106.31 o
 -13   7   7         36.26         29.20        81.62 o
 -12   7   7        879.53        978.31        95.25 o
 -11   7   7       1219.24       1281.54       128.29 o
 -10   7   7          0.02         50.74        70.21 o
  -9   7   7       3600.02       3813.56       135.41 o
  -8   7   7        238.78        152.06        71.14 o
  -7   7   7       1317.63       1639.57       132.49 o
  -6   7   7      13992.32      14190.82       256.41 o
  -5   7   7       2036.66       2353.82        79.90 o
  -4   7   7       2847.63       3308.24       100.80 o
  -3   7   7         34.66         22.93        60.93 o
  -2   7   7      13346.95      12541.41       180.13 o
  -1   7   7      11408.19      16412.78       232.01 o
   0   7   7       6337.45       7605.67       134.12 o
   1   7   7         62.56        108.17        61.41 o
   2   7   7      14750.26      13424.33       220.38 o
   3   7   7        860.38       1478.80        75.12 o
   4   7   7         43.23         83.62        57.99 o
   5   7   7        195.45        128.86       113.22 o
   6   7   7       3524.65       3749.37       234.52 o
   7   7   7         11.86         55.69        62.25 o
   8   7   7      12090.96      11549.84       402.97 o
   9   7   7        836.01        790.88        90.87 o
  10   7   7        598.80        442.44       100.80 o
  11   7   7          5.37         91.30       108.93 o
  12   7   7       1182.94       1132.45       156.26 o
  13   7   7         41.06         50.86        92.81 o
 -15   8   7       1560.63       1736.16       123.15 o
 -14   8   7          7.68        159.07        94.99 o
 -13   8   7        887.97        923.08       103.85 o
 -12   8   7         80.49        109.34        80.58 o
 -11   8   7        637.17        639.80       108.08 o
 -10   8   7       4907.46       4401.97       128.54 o
  -9   8   7         56.90        137.93        68.47 o
  -8   8   7        569.07        560.38        78.58 o
  -7   8   7       1422.42       1035.24        77.55 o
  -6   8   7        711.20        279.01        53.60 o
  -5   8   7       2218.08       2022.02       141.43 o
  -4   8   7       7525.81       7967.61       156.26 o
  -3   8   7        292.81        315.35        74.84 o
  -2   8   7       2532.08       1081.54        79.94 o
  -1   8   7         37.13         83.37        66.62 o
   0   8   7        713.05       1274.47        93.59 o
   1   8   7        309.27        258.04        70.13 o
   2   8   7       1855.64       2626.88       332.14 o
   3   8   7        153.49         44.27        72.73 o
   4   8   7       8417.30       8532.43       241.17 o
   5   8   7        388.94        332.72        96.99 o
   6   8   7         93.32         30.82       117.37 o
   7   8   7        535.18        487.20       148.29 o
   8   8   7       3709.17       3805.24       263.21 o
   9   8   7      10380.03      11068.54       362.83 o
  10   8   7       3034.20       2886.08       225.04 o
  11   8   7         34.15         45.70        92.48 o
  12   8   7        257.28        527.21       114.75 o
  13   8   7       1089.58       1280.32       198.58 o
 -15   9   7       1266.93       1176.26       128.05 o
 -14   9   7        704.10        815.93       122.99 o
 -13   9   7        303.53        192.41        86.02 o
 -12   9   7         77.41        206.54        88.18 o
 -11   9   7       2598.38       2434.01       116.29 o
 -10   9   7        283.52        149.67        75.88 o
  -9   9   7        217.56        203.84        69.16 o
  -8   9   7        990.01       1126.43        72.40 o
  -7   9   7       8156.95       7214.58       182.96 o
  -6   9   7       2370.03       2734.59       124.48 o
  -5   9   7        308.46        625.29        78.75 o
  -4   9   7        348.49        366.73        73.16 o
  -3   9   7        722.62        516.09       110.49 o
  -2   9   7       2101.24       1932.91        87.79 o
  -1   9   7       9041.32      11072.62       209.62 o
   0   9   7       2765.55       3562.92       129.93 o
   1   9   7         36.11         90.27        60.02 o
   2   9   7       2944.59       2468.03       128.77 o
   3   9   7        505.21        687.39        86.36 o
   4   9   7       3351.73       2807.71       104.65 o
   5   9   7          5.29         35.44        54.30 o
   6   9   7        569.54        389.07       123.09 o
   7   9   7         34.01         81.21       133.25 o
   8   9   7         36.05         20.47       141.28 o
   9   9   7        330.09         71.26       125.87 o
  10   9   7       1333.39       1479.75       223.29 o
  11   9   7        249.28        259.81        90.37 o
  12   9   7        695.12        508.40       108.71 o
  13   9   7       1722.04       1797.79       176.12 o
 -14  10   7         25.21        135.33        93.48 o
 -13  10   7        368.58        394.80        94.38 o
 -12  10   7       2941.13       2681.31       156.18 o
 -11  10   7       1798.26       2116.42       120.47 o
 -10  10   7        734.75        479.98        84.59 o
  -9  10   7         53.42        114.76        72.98 o
  -8  10   7       1159.67       1312.05        82.38 o
  -7  10   7        777.39        709.33        70.82 o
  -6  10   7       6733.27       5669.68       117.73 o
  -5  10   7        247.39        262.19        72.49 o
  -4  10   7        586.04        510.83        80.88 o
  -3  10   7       1017.62       1138.27       110.12 o
  -2  10   7       1016.98       1575.63        90.46 o
  -1  10   7        202.81        303.16        65.79 o
   0  10   7       4364.16       3957.81       113.91 o
   1  10   7        753.16        986.42       140.19 o
   2  10   7       7324.11       8189.27       236.81 o
   3  10   7        310.82        303.20        61.28 o
   4  10   7       1697.43       1671.13        82.36 o
   5  10   7        230.02        334.35        70.83 o
   6  10   7       6637.20       6129.27       218.06 o
   7  10   7        118.39         72.09       142.60 o
   8  10   7       4819.63       5345.59       233.50 o
   9  10   7        179.48        215.41       165.00 o
  10  10   7        618.16        408.01       164.13 o
  11  10   7        838.85        453.66       299.25 o
  12  10   7        164.19        181.07       103.42 o
 -14  11   7          0.68        131.72       105.98 o
 -13  11   7         10.45         80.04        89.03 o
 -12  11   7        455.56        513.29        99.35 o
 -11  11   7       1690.80       1651.76       103.38 o
 -10  11   7         45.69         89.07        76.77 o
  -9  11   7       2174.96       2221.43       114.53 o
  -8  11   7         14.94         34.31        74.51 o
  -7  11   7       1374.82       1059.06        91.70 o
  -6  11   7       1512.93       1397.47       100.73 o
  -5  11   7        209.40        107.91        62.65 o
  -4  11   7        397.80        449.89        77.44 o
  -3  11   7       2128.59       1811.49       100.18 o
  -2  11   7        235.78        514.03        74.37 o
  -1  11   7       6140.26       6249.50       157.48 o
   0  11   7          2.03        114.18        64.67 o
   1  11   7       1086.56        685.12        92.74 o
   2  11   7       1541.92       1338.65        90.81 o
   3  11   7       1114.01       1514.90       100.66 o
   4  11   7       1205.64       1266.66       106.89 o
   5  11   7       5045.09       4652.85       191.51 o
   6  11   7        497.72        566.71        82.25 o
   7  11   7       3743.03       4014.29       192.68 o
   8  11   7        257.82        407.03       163.58 o
   9  11   7          9.71        289.94       166.43 o
  10  11   7       1967.32       2343.48       222.89 o
  11  11   7        657.48        812.16       202.51 o
  12  11   7        294.37        643.56       744.29 o
 -13  12   7        527.13        287.00        95.35 o
 -12  12   7       3515.12       3566.17       185.05 o
 -11  12   7       1048.73        805.55        99.07 o
 -10  12   7        824.29        796.83        97.28 o
  -9  12   7        138.31        184.57        78.15 o
  -8  12   7       7268.94       7797.44       220.01 o
  -7  12   7        106.66        113.14        74.37 o
  -6  12   7         40.56         95.27        73.35 o
  -5  12   7        253.04        168.09        68.78 o
  -4  12   7         43.53         98.34        45.98 o
  -3  12   7        266.63        189.79        71.63 o
  -2  12   7       6092.82       6272.62       132.23 o
  -1  12   7       1934.57       1802.12       102.16 o
   0  12   7       1964.45       2694.12        88.48 o
   1  12   7       2067.70       2015.68        95.50 o
   2  12   7       2278.38       2058.06       115.16 o
   3  12   7       2219.26       2267.55       107.69 o
   4  12   7         87.83        130.66        69.73 o
   5  12   7         23.91         15.83        82.01 o
   6  12   7       2473.48       2556.30       126.80 o
   7  12   7         26.89         26.32       101.09 o
   8  12   7       1953.79       1425.00       191.90 o
   9  12   7         14.89         21.90       109.72 o
  10  12   7       3883.22       3489.20       311.53 o
  11  12   7        398.30        672.76       226.34 o
 -12  13   7         46.14        131.89        94.17 o
 -11  13   7        158.90         91.59        86.83 o
 -10  13   7        790.09       1248.40       155.65 o
  -9  13   7         16.42        151.81        85.94 o
  -8  13   7        140.98        377.62        84.76 o
  -7  13   7          0.74         65.47        79.41 o
  -6  13   7        836.32        928.49        89.35 o
  -5  13   7        105.11        335.82        92.18 o
  -4  13   7       2289.88       2493.30       149.91 o
  -3  13   7         67.39        105.27        70.66 o
  -2  13   7          4.43         69.97        75.35 o
  -1  13   7        539.16        248.32        72.77 o
   0  13   7        414.58        256.35        71.69 o
   1  13   7       1932.97       1720.22       110.15 o
   2  13   7        258.99        336.38        92.19 o
   3  13   7         27.99         19.47        71.23 o
   4  13   7          0.15         37.28        66.37 o
   5  13   7         66.28        109.68        95.39 o
   6  13   7        240.98        906.17       322.62 o
   7  13   7       1062.05       1219.17       153.59 o
   8  13   7          4.43         86.63       115.09 o
   9  13   7         96.25        141.14       125.25 o
  10  13   7        321.20        320.28       134.22 o
 -12  14   7       2304.18       2159.23       515.35 o
 -11  14   7        362.52        285.01        96.82 o
 -10  14   7       2993.55       2939.08       136.53 o
  -9  14   7        222.33        195.14        94.08 o
  -8  14   7        399.90        335.16        88.63 o
  -7  14   7       4882.55       4773.90       139.21 o
  -6  14   7        950.45       1198.21        98.69 o
  -5  14   7        188.18        345.24        92.94 o
  -4  14   7       1369.24       1113.73       103.89 o
  -3  14   7       5162.90       4971.47       156.59 o
  -2  14   7       2260.43       1912.64       168.27 o
  -1  14   7       6152.11       6461.98       175.14 o
   0  14   7       2006.17       1793.66        89.82 o
   1  14   7        636.96        510.53        74.49 o
   2  14   7       1161.11       1004.27       105.21 o
   3  14   7        492.14        429.44       140.08 o
   4  14   7        145.74        136.56        73.25 o
   5  14   7        149.32         75.80       106.70 o
   6  14   7        982.87        761.75       122.98 o
   7  14   7       2201.56       1682.75       122.43 o
   8  14   7       2497.64       2015.07       125.00 o
   9  14   7       2247.08       2013.31       237.09 o
 -11  15   7        158.20         56.71       122.51 o
 -10  15   7       1000.53        857.80       109.85 o
  -9  15   7       1685.27       1639.03       121.83 o
  -8  15   7        535.23        505.19       106.91 o
  -7  15   7        298.29        422.92        97.17 o
  -6  15   7        498.42        470.37        94.97 o
  -5  15   7        378.50        152.52        91.93 o
  -4  15   7         78.07         86.84        90.84 o
  -3  15   7        105.17        128.43        69.98 o
  -2  15   7      11025.49       9750.12       217.81 o
  -1  15   7       3475.16       3068.69       135.86 o
   0  15   7        836.21        823.72        98.37 o
   1  15   7       2785.65       3070.42       122.58 o
   2  15   7          4.45         44.32        63.85 o
   3  15   7        119.08        211.30        85.83 o
   4  15   7        161.32        170.09        82.28 o
   5  15   7          3.35         43.28       112.98 o
   6  15   7          7.63         67.63       115.80 o
   7  15   7       1957.63       1473.35       139.28 o
   8  15   7        509.40        411.01       111.62 o
   9  15   7         44.14        636.64       465.89 o
  -9  16   7         83.59        209.06       102.05 o
  -8  16   7       3159.72       2653.03       129.57 o
  -7  16   7        203.39        298.50       101.88 o
  -6  16   7        881.89        328.81       102.37 o
  -5  16   7        307.01        205.36       100.97 o
  -4  16   7        529.12        408.91       104.37 o
  -3  16   7        776.15        890.74       111.14 o
  -2  16   7          0.69         75.35        94.01 o
  -1  16   7       2644.04       3021.96       119.95 o
   0  16   7        941.94       1031.46       101.77 o
   1  16   7         19.80         58.92        54.19 o
   2  16   7       4434.60       5113.12       124.84 o
   3  16   7       2133.64       2028.65       138.70 o
   4  16   7       1634.28       2127.73       118.41 o
   5  16   7       1540.75       1371.40       135.97 o
   6  16   7       2512.35       3063.79       205.42 o
   7  16   7        850.60        774.47       157.48 o
  -8  17   7         90.94         70.45       109.65 o
  -7  17   7       1404.29        836.20       122.74 o
  -6  17   7        703.27        453.71       114.37 o
  -5  17   7        181.74         70.18       101.27 o
  -4  17   7         11.34         45.40       107.26 o
  -3  17   7          6.39         55.07        93.53 o
  -2  17   7       5050.48       4821.10       179.65 o
  -1  17   7       1184.28       1228.89       112.41 o
   0  17   7          8.06         56.99        89.91 o
   1  17   7         27.41        115.10        63.84 o
   2  17   7        433.68        401.22        80.14 o
   3  17   7        105.64        357.92       100.86 o
   4  17   7       1274.49       1148.44       121.26 o
   5  17   7        751.90       1009.07       106.96 o
   6  17   7       1924.77       2068.25       267.50 o
  -6  18   7       1034.93        991.89       133.69 o
  -5  18   7        214.61        171.71       108.84 o
  -4  18   7        272.42        285.86       110.43 o
  -3  18   7        913.33        948.86       122.53 o
  -2  18   7         33.62        142.79        74.53 o
  -1  18   7        374.88        249.25       102.26 o
   0  18   7       1056.72       1079.03       105.69 o
   1  18   7        296.67        181.26        65.49 o
   2  18   7       1216.38       1163.09       106.76 o
   3  18   7        479.11        166.62       116.82 o
   4  18   7       3168.09       3717.65       168.89 o
  -3  19   7        487.70        253.17       118.62 o
  -2  19   7        170.96        290.02       119.69 o
  -1  19   7       1429.47       1638.83       143.78 o
   0  19   7          1.92         91.45       100.50 o
   1  19   7        168.64        156.06        69.17 o
   2  19   7        679.84        532.08       495.16 o
 -16   0   8        234.54        748.26       154.62 o
 -14   0   8       2154.46       1182.26       171.03 o
 -12   0   8       9149.75       8902.83       290.89 o
 -10   0   8       1832.66       2887.09       299.36 o
  -8   0   8      11142.26      12185.30       349.29 o
  -6   0   8      37040.31      41642.98       699.21 o
  -4   0   8      11114.95      12238.42       386.20 o
  -2   0   8       2005.70       3101.68       121.34 o
   0   0   8       4407.54       4055.07       146.69 o
   2   0   8      27157.11      23715.49       401.19 o
   4   0   8        315.94        419.68       130.17 o
   6   0   8      27190.32      25944.96       630.48 o
   8   0   8        401.44        724.49       114.28 o
  10   0   8          0.80         22.01       103.90 o
  12   0   8         94.00        148.97       110.35 o
  14   0   8        462.11        600.77       320.29 o
 -16   1   8        160.66        208.04        94.07 o
 -15   1   8         28.51        385.21        78.08 o
 -14   1   8       1366.02       1290.44       107.14 o
 -13   1   8       1581.67       1720.07       110.92 o
 -12   1   8         50.97        135.55        76.75 o
 -11   1   8       1706.46       1894.13       102.32 o
 -10   1   8       1032.42        742.76        79.11 o
  -9   1   8        461.21        879.38        86.27 o
  -8   1   8        484.48        260.30        93.12 o
  -7   1   8       1264.73       1209.94       108.87 o
  -6   1   8      22830.45      25216.54       336.70 o
  -5   1   8          3.97         51.76        56.04 o
  -4   1   8       8406.53       9103.18       158.27 o
  -3   1   8      26418.98      29535.18       327.16 o
  -2   1   8       7753.92      10260.02      2413.21 o
  -1   1   8         62.23        335.15        57.07 o
   0   1   8       8667.58       8603.48        97.59 o
   1   1   8        848.58        770.30        45.90 o
   2   1   8      31684.77      28818.73       333.13 o
   3   1   8        939.07        677.36        61.79 o
   4   1   8        283.11        140.32        75.74 o
   5   1   8        303.03        211.65        63.11 o
   6   1   8        673.84        826.25       100.92 o
   7   1   8      16381.06      15395.61       197.53 o
   8   1   8      11506.32      10821.60       292.32 o
   9   1   8         15.82         21.76        61.84 o
  10   1   8       2276.71       2253.76       147.70 o
  11   1   8       1229.31       1000.89       211.91 o
  12   1   8       1435.19        917.44       100.40 o
  13   1   8        801.91       1180.87       114.90 o
  14   1   8        266.97        378.36        92.75 o
 -16   2   8       1580.48       1312.27       126.68 o
 -15   2   8         13.32        135.48        86.19 o
 -14   2   8       1481.59       1057.07        98.10 o
 -13   2   8       4211.02       3999.26       139.22 o
 -12   2   8        923.77       1290.65        92.41 o
 -11   2   8        324.96        485.15        87.56 o
 -10   2   8       1969.94       2230.57       108.41 o
  -9   2   8         12.59        106.13        66.96 o
  -8   2   8       3144.76       3193.90        93.30 o
  -7   2   8       7275.48       8739.66       162.66 o
  -6   2   8          2.80         57.70        66.64 o
  -5   2   8        402.79        263.08        57.70 o
  -4   2   8       2110.15       1336.72        75.49 o
  -3   2   8      23190.11      22965.53       417.46 o
  -2   2   8        763.00       1261.59        72.35 o
  -1   2   8       1652.78       2350.62        75.73 o
   0   2   8         94.06        199.56        46.21 o
   1   2   8          6.03         78.60        39.85 o
   2   2   8       4260.82       3435.76        71.17 o
   3   2   8       2143.82       2879.74       149.22 o
   4   2   8       3737.20       3289.54       108.35 o
   5   2   8        201.50         58.40        76.06 o
   6   2   8      10437.17      10989.43       198.42 o
   7   2   8       1647.20       1159.88        73.04 o
   8   2   8        795.39        889.67       102.23 o
   9   2   8       4653.40       4785.31       174.06 o
  10   2   8        835.20        779.70        99.38 o
  11   2   8       7059.06       6737.54       195.35 o
  12   2   8        763.39        410.61        97.27 o
  13   2   8        269.95        132.25       113.05 o
  14   2   8        121.79        254.18        86.88 o
 -16   3   8       1589.59       1283.06       114.67 o
 -15   3   8         74.80        343.12       111.22 o
 -14   3   8       4073.09       4034.68       146.22 o
 -13   3   8       3264.10       3750.02       134.37 o
 -12   3   8       3192.55       2940.82       124.42 o
 -11   3   8       3452.57       4341.64       130.84 o
 -10   3   8        269.60        531.08       135.46 o
  -9   3   8       9319.44       8772.14       159.53 o
  -8   3   8         21.57         95.39        66.02 o
  -7   3   8        386.41        268.27        71.52 o
  -6   3   8       9817.56      11069.36       217.46 o
  -5   3   8       3360.36       3945.50       101.01 o
  -4   3   8        933.67       1094.51        79.22 o
  -3   3   8        820.98        401.19        65.53 o
  -2   3   8       2457.04       3014.30        69.60 o
  -1   3   8       2055.00       2078.05        63.04 o
   0   3   8       1758.64        983.22        57.11 o
   1   3   8      11367.78       8714.78       121.46 o
   2   3   8      10953.25       9405.12       186.01 o
   3   3   8         69.61        113.05        54.15 o
   4   3   8        980.39        910.19        96.16 o
   5   3   8       5218.57       5088.15       112.36 o
   6   3   8         83.53         60.85        70.08 o
   7   3   8          8.04        145.52        59.97 o
   8   3   8       2595.55       2426.93       105.65 o
   9   3   8       4815.46       4807.72       130.77 o
  10   3   8       1109.53       1171.15        92.09 o
  11   3   8        159.08        231.77        80.57 o
  12   3   8        109.05         49.67        84.96 o
  13   3   8         43.40         62.85        87.43 o
  14   3   8         19.59        197.05       104.45 o
 -16   4   8         42.49        192.44        99.79 o
 -15   4   8       2158.72       2589.70       137.83 o
 -14   4   8        587.43        653.61        97.05 o
 -13   4   8       3047.64       3514.75       120.06 o
 -12   4   8        130.56        131.80        76.06 o
 -11   4   8       6356.80       5381.09       153.81 o
 -10   4   8         93.09        333.07        77.09 o
  -9   4   8       1186.91       1014.76        92.07 o
  -8   4   8        431.15        374.88        73.26 o
  -7   4   8       2511.12       4647.67       813.19 o
  -6   4   8       4811.95       5573.94       123.50 o
  -5   4   8       3388.73       4086.92       134.60 o
  -4   4   8       2302.07       2095.59       114.70 o
  -3   4   8        131.71        221.40        53.21 o
  -2   4   8          0.29        105.61        54.91 o
  -1   4   8      26440.14      23491.21       363.19 o
   0   4   8        971.64       1126.25        65.05 o
   1   4   8        468.38        322.09        55.31 o
   2   4   8         36.75        292.61        48.70 o
   3   4   8        366.51        160.69        65.63 o
   4   4   8       1087.08        614.39        82.81 o
   5   4   8       4631.19       5552.92       141.77 o
   6   4   8       1040.53       1112.91        81.91 o
   7   4   8       1520.54       1168.97        89.00 o
   8   4   8         25.61         45.00        66.65 o
   9   4   8        146.64         61.60        72.26 o
  10   4   8          0.07         29.52        85.39 o
  11   4   8         63.59        133.30        96.24 o
  12   4   8        182.66        174.11       101.76 o
  13   4   8       1245.61       1037.04       155.47 o
  14   4   8        607.60        473.36       114.39 o
 -16   5   8       1445.79       1925.37       126.36 o
 -15   5   8        256.46        332.33       100.12 o
 -14   5   8        314.34        257.31        94.20 o
 -13   5   8        244.61        297.60        92.88 o
 -12   5   8        553.99        634.40        93.07 o
 -11   5   8        565.61        329.35        79.83 o
 -10   5   8       4108.59       3390.94       120.58 o
  -9   5   8       4955.89       4527.15       153.81 o
  -8   5   8        521.74        527.61        74.62 o
  -7   5   8        672.56        671.43        81.74 o
  -6   5   8        175.83        268.40        67.79 o
  -5   5   8        689.80        754.53        94.38 o
  -4   5   8      25089.21      25607.82       675.97 o
  -3   5   8       4846.10       4818.36       137.92 o
  -2   5   8        528.82        924.53        77.58 o
  -1   5   8         25.65         65.36        54.56 o
   0   5   8        141.84         70.30        48.81 o
   1   5   8          2.11         96.17        54.77 o
   2   5   8       3633.85       4348.59       132.35 o
   3   5   8       1466.95       1366.86       142.91 o
   4   5   8        356.04        236.52        80.15 o
   5   5   8       4773.28       5336.98       113.18 o
   6   5   8       2347.84       2175.53       130.10 o
   7   5   8          1.22         34.34        57.83 o
   8   5   8        315.38        353.12        71.59 o
   9   5   8          6.68         15.62        68.09 o
  10   5   8       2189.47       2202.65        95.79 o
  11   5   8        109.92        118.69        92.25 o
  12   5   8        385.28        283.21        96.39 o
  13   5   8         12.07        218.37       109.68 o
 -15   6   8          2.38        179.74       102.85 o
 -14   6   8          0.86        125.30        97.21 o
 -13   6   8       1510.89       1619.95       122.66 o
 -12   6   8          8.35         39.04        78.95 o
 -11   6   8         65.29        116.39        73.66 o
 -10   6   8       5567.31       5620.53       167.91 o
  -9   6   8         44.01         47.25        67.56 o
  -8   6   8       5295.30       4647.92       152.70 o
  -7   6   8       3137.14       3505.00        97.94 o
  -6   6   8       7797.38       7861.98       206.12 o
  -5   6   8       4426.79       5252.90       134.03 o
  -4   6   8      12347.54      11345.90       207.72 o
  -3   6   8       6565.50       5726.89       122.01 o
  -2   6   8         18.52         42.50        67.82 o
  -1   6   8        596.78       1355.91       111.11 o
   0   6   8       1152.37       1226.46        71.91 o
   1   6   8          6.66         67.14        57.80 o
   2   6   8       1073.41        992.11       119.34 o
   3   6   8        170.81        188.64        57.61 o
   4   6   8      16726.08      16597.63       330.13 o
   5   6   8        601.12        732.75        88.85 o
   6   6   8        154.80         89.75        77.23 o
   7   6   8        714.92        499.44        92.17 o
   8   6   8       3289.94       3685.81       187.78 o
   9   6   8       1505.60       1824.60       108.38 o
  10   6   8       2361.08       2541.28       119.42 o
  11   6   8         22.45         27.44        70.61 o
  12   6   8        732.88        814.60       124.38 o
  13   6   8         35.13         60.53        97.21 o
 -15   7   8       2648.95       2883.18       145.41 o
 -14   7   8        310.95        188.78        94.82 o
 -13   7   8        580.95        404.79        89.08 o
 -12   7   8        490.13        581.93        89.93 o
 -11   7   8       4100.53       4636.60       138.56 o
 -10   7   8        518.30        560.52        80.77 o
  -9   7   8       4217.13       4883.98       138.21 o
  -8   7   8        287.19         50.63        62.72 o
  -7   7   8       1659.44       2135.13        97.70 o
  -6   7   8         26.17         61.10        70.79 o
  -5   7   8      21373.00      21361.62       383.08 o
  -4   7   8        686.82        892.14        72.46 o
  -3   7   8       2094.03       1407.09        78.13 o
  -2   7   8        330.72         51.54        65.70 o
  -1   7   8       4007.37       4250.15       117.17 o
   0   7   8        727.14        423.20        77.45 o
   1   7   8       2629.50       2123.61        94.66 o
   2   7   8       3452.00       4605.26        97.16 o
   3   7   8       3214.74       2967.00       114.49 o
   4   7   8         90.07        169.99        77.22 o
   5   7   8      11941.42      11413.05       209.99 o
   6   7   8       6409.14       5909.13       226.93 o
   7   7   8       1368.61       1295.39       150.36 o
   8   7   8       1441.20       1376.85       141.14 o
   9   7   8       1623.65       1760.22       184.10 o
  10   7   8        225.68        148.83       107.54 o
  11   7   8       3940.12       3867.57       197.00 o
  12   7   8        316.66        252.02       117.10 o
  13   7   8        542.48        519.82       134.88 o
 -15   8   8       1258.69       1487.14       118.64 o
 -14   8   8        341.80        248.04        96.77 o
 -13   8   8        508.06        586.33        96.87 o
 -12   8   8        176.73        261.53        90.26 o
 -11   8   8       3968.81       3967.47       135.54 o
 -10   8   8        974.38       1305.96        92.31 o
  -9   8   8        377.71        366.35        77.49 o
  -8   8   8       3611.93       3517.67       150.63 o
  -7   8   8       5485.23       4918.27       148.44 o
  -6   8   8       5420.36       5127.90       112.22 o
  -5   8   8       6295.22       5835.94       151.79 o
  -4   8   8        670.49        988.23        90.19 o
  -3   8   8       1431.91       1633.84        85.78 o
  -2   8   8        573.13        539.76        73.53 o
  -1   8   8       2699.39       1789.46        89.07 o
   0   8   8        638.90        707.82        78.85 o
   1   8   8        389.81        379.63        60.93 o
   2   8   8       1562.77       1231.25        88.64 o
   3   8   8       2592.91       2324.78       109.51 o
   4   8   8         26.68         25.93        55.29 o
   5   8   8       3417.54       4033.93       136.78 o
   6   8   8         64.80         49.66       111.42 o
   7   8   8         14.97        100.15       103.84 o
   8   8   8         34.73         44.30        71.75 o
   9   8   8        403.63        374.77       147.29 o
  10   8   8        114.36        272.81       156.26 o
  11   8   8        378.75        118.59        97.18 o
  12   8   8         15.00        162.97       107.07 o
 -14   9   8         22.30         93.49        90.82 o
 -13   9   8         36.79         50.87        90.59 o
 -12   9   8       1228.32       1327.83       125.23 o
 -11   9   8        666.15       1270.44       101.65 o
 -10   9   8         95.62        125.40        76.65 o
  -9   9   8       1465.42       1893.10        95.90 o
  -8   9   8         57.38         62.85        66.55 o
  -7   9   8        803.98        996.49        87.40 o
  -6   9   8       1240.15       1206.46        99.81 o
  -5   9   8        327.14        273.52        62.38 o
  -4   9   8       2669.54       2883.48       121.96 o
  -3   9   8        241.73        182.25        67.95 o
  -2   9   8         11.11         71.26        68.78 o
  -1   9   8        515.64        346.80        69.30 o
   0   9   8       4808.41       4291.58       129.03 o
   1   9   8        470.62        391.91        65.08 o
   2   9   8         13.91         63.14        72.89 o
   3   9   8       6024.98       4663.91       105.35 o
   4   9   8         78.42         71.44        61.88 o
   5   9   8        310.30        121.11        53.40 o
   6   9   8       2505.96       2301.77       182.15 o
   7   9   8         94.82        203.98       123.49 o
   8   9   8        195.58         31.89       142.60 o
   9   9   8         29.15         79.15        90.02 o
  10   9   8         94.59        171.07       143.85 o
  11   9   8       3037.45       2423.90       215.35 o
  12   9   8          9.56        152.12        98.96 o
 -14  10   8        114.90        265.04        97.67 o
 -13  10   8         21.94        171.93        90.38 o
 -12  10   8        300.72        521.84        94.73 o
 -11  10   8       1633.73       1704.27       150.10 o
 -10  10   8         78.16         75.40        79.29 o
  -9  10   8        592.35        337.21        77.03 o
  -8  10   8       1085.93        716.41        83.47 o
  -7  10   8        275.83        193.54        82.41 o
  -6  10   8        339.48        317.03        58.05 o
  -5  10   8       4791.61       4446.06       115.69 o
  -4  10   8          8.87         14.44        65.86 o
  -3  10   8       1003.17       1150.50        85.21 o
  -2  10   8        479.39        390.25        70.09 o
  -1  10   8      11482.05      10328.81       167.55 o
   0  10   8       2995.06       2816.70        99.38 o
   1  10   8       4183.17       3879.51       143.13 o
   2  10   8         71.36         89.26        68.27 o
   3  10   8        558.71        662.17        76.78 o
   4  10   8        981.42        706.39        79.53 o
   5  10   8       2175.89       2129.46       123.38 o
   6  10   8        363.71        136.31        79.13 o
   7  10   8        386.97        586.63       154.63 o
   8  10   8       1324.54       2060.19       213.81 o
   9  10   8       1300.42       1262.75       189.36 o
  10  10   8        202.83        302.00       202.71 o
  11  10   8       6579.91       6362.45       339.49 o
  12  10   8        727.81        599.57       197.53 o
 -13  11   8        174.43        276.04        94.26 o
 -12  11   8       1356.68       1435.20       128.35 o
 -11  11   8        938.96       1000.61       101.27 o
 -10  11   8       1227.73       1378.29       102.38 o
  -9  11   8        974.79        821.78        86.29 o
  -8  11   8         27.67         75.70        76.88 o
  -7  11   8         30.73        105.48        72.54 o
  -6  11   8       7323.04       6199.11       155.23 o
  -5  11   8          7.41        104.39        47.86 o
  -4  11   8       1615.95       1573.69       114.14 o
  -3  11   8        220.56        252.12        79.32 o
  -2  11   8      17332.05      16322.99       302.92 o
  -1  11   8        137.34        336.88        84.27 o
   0  11   8         61.49         92.87        66.74 o
   1  11   8       2500.74       2607.05       121.25 o
   2  11   8        838.09       1037.03        87.34 o
   3  11   8         70.23         79.54        67.43 o
   4  11   8          1.02         65.60        79.61 o
   5  11   8       1807.23       2479.75       135.60 o
   6  11   8       3296.57       3481.80       127.07 o
   7  11   8        113.81         71.51        89.72 o
   8  11   8       8425.78       9069.32       311.81 o
   9  11   8         52.48        233.38       181.89 o
  10  11   8        176.86        171.95       175.33 o
  11  11   8          1.36         34.52       152.08 o
 -13  12   8       2336.39       2537.23       132.42 o
 -12  12   8        217.91        248.85        92.67 o
 -11  12   8       1747.26       1973.01       120.11 o
 -10  12   8        365.97        565.30        93.98 o
  -9  12   8        292.00        286.26        89.70 o
  -8  12   8       3023.42       2326.06       120.61 o
  -7  12   8        818.89        673.82       102.35 o
  -6  12   8         15.61        104.23        74.32 o
  -5  12   8       3247.35       3051.75       131.15 o
  -4  12   8        601.38        372.35        78.27 o
  -3  12   8      16542.65      17848.09       419.79 o
  -2  12   8        480.32        583.99        79.82 o
  -1  12   8        110.20        184.86        69.72 o
   0  12   8        486.15        939.09       115.16 o
   1  12   8       2287.11       2987.70       102.88 o
   2  12   8       3885.03       3685.94       149.06 o
   3  12   8        669.99        589.37        77.39 o
   4  12   8        489.27        637.52        94.75 o
   5  12   8         96.85         47.77        89.72 o
   6  12   8        424.55        758.63        98.94 o
   7  12   8        156.36          8.79        97.73 o
   8  12   8        401.44        483.81       186.64 o
   9  12   8       2113.49       2592.77       243.43 o
  10  12   8        246.48        346.74       190.68 o
 -12  13   8        216.29        158.39        98.69 o
 -11  13   8       1620.27       1421.03       113.21 o
 -10  13   8        637.70        357.25        94.29 o
  -9  13   8        198.92        435.21        95.88 o
  -8  13   8       1261.22       1324.76        97.86 o
  -7  13   8       2656.08       2637.31       120.97 o
  -6  13   8        520.20        481.20        85.04 o
  -5  13   8        104.84        101.19        64.33 o
  -4  13   8       1745.73       1980.10       112.62 o
  -3  13   8        543.24        349.46        93.59 o
  -2  13   8      13802.45      14505.72       257.63 o
  -1  13   8        553.88        994.56        99.56 o
   0  13   8        124.14        289.10        75.07 o
   1  13   8          6.07         61.87        70.93 o
   2  13   8          1.11        123.27        84.59 o
   3  13   8        780.44       1172.17        92.46 o
   4  13   8       1588.98       1765.66       123.90 o
   5  13   8        751.68       1630.61       269.63 o
   6  13   8       2034.07       1976.64       135.72 o
   7  13   8       2849.48       2813.44       145.70 o
   8  13   8        477.79        553.05       186.75 o
   9  13   8       1061.55        647.66       122.93 o
  10  13   8       1865.61       1416.37       215.93 o
 -11  14   8          1.57         54.26        97.24 o
 -10  14   8         14.72         96.30        92.81 o
  -9  14   8         23.97         62.87        89.34 o
  -8  14   8       1678.00       1253.59       102.28 o
  -7  14   8       1699.28       1342.65       106.76 o
  -6  14   8        581.78        655.18       123.64 o
  -5  14   8        174.64        127.69        85.15 o
  -4  14   8        126.61         64.23        63.67 o
  -3  14   8        592.76        769.17       103.98 o
  -2  14   8        422.80        853.27        91.87 o
  -1  14   8        463.19        387.43        86.38 o
   0  14   8          2.61         87.64        78.82 o
   1  14   8        416.24        428.59        82.56 o
   2  14   8       3827.53       4169.94       138.54 o
   3  14   8          0.20         54.66        80.06 o
   4  14   8        333.08        549.57        78.71 o
   5  14   8         50.33         35.39       102.24 o
   6  14   8         37.42         68.65       106.12 o
   7  14   8        620.41        413.82       114.17 o
   8  14   8        114.84        405.05       129.13 o
   9  14   8        928.21        724.36       188.71 o
 -10  15   8         58.97        208.75       102.95 o
  -9  15   8         18.93         55.20        91.40 o
  -8  15   8        269.53        293.98        95.12 o
  -7  15   8       1055.39        901.26       114.72 o
  -6  15   8         41.49        131.32        93.31 o
  -5  15   8        989.83        579.62       102.42 o
  -4  15   8        137.96         97.78        61.35 o
  -3  15   8       1193.03       1160.70       105.15 o
  -2  15   8        479.01        356.29        99.94 o
  -1  15   8        651.89       1367.42       118.81 o
   0  15   8        651.89        557.38        95.87 o
   1  15   8       5062.03       4965.58       144.57 o
   2  15   8       1249.64       1383.92       122.87 o
   3  15   8        349.32        322.59        89.32 o
   4  15   8       1052.76       1099.86       115.42 o
   5  15   8        317.49        231.36       119.49 o
   6  15   8         57.85        181.67       118.83 o
   7  15   8        113.78         59.64       111.73 o
   8  15   8       2983.13       3217.69       197.74 o
  -9  16   8        527.54        297.83       103.02 o
  -8  16   8       1000.17        796.36       116.73 o
  -7  16   8         55.63        113.80       104.35 o
  -6  16   8        960.60        616.11       111.80 o
  -5  16   8       1337.24       1501.61       148.49 o
  -4  16   8        221.07        158.85        79.73 o
  -3  16   8       3541.35       3558.12       189.16 o
  -2  16   8       1775.61       1833.30       110.35 o
  -1  16   8       3267.13       2809.38       134.83 o
   0  16   8        205.15        154.49        88.47 o
   1  16   8        297.10        262.70        74.59 o
   2  16   8          2.80         21.90        67.89 o
   3  16   8         81.74         54.62        86.65 o
   4  16   8        636.28        772.89        97.61 o
   5  16   8        382.53        341.78       153.67 o
   6  16   8        112.41        297.79       149.70 o
   7  16   8         14.58         33.55       143.60 o
  -8  17   8         40.27        138.55       110.38 o
  -7  17   8        402.03        310.52       116.49 o
  -6  17   8         92.00        115.28       101.55 o
  -5  17   8        323.51        235.85       112.17 o
  -4  17   8       1616.91       1561.67       127.62 o
  -3  17   8        868.95        349.67        96.71 o
  -2  17   8       9506.24       8308.94       210.12 o
  -1  17   8       1675.19       1853.34       119.72 o
   0  17   8         10.86         58.29        91.18 o
   1  17   8       1582.72       1461.28        96.59 o
   2  17   8        981.22        902.72        88.80 o
   3  17   8        281.97        189.50       103.34 o
   4  17   8       1056.09        979.15       194.25 o
   5  17   8       2423.24       1676.01       206.88 o
  -6  18   8       1255.24        947.85       136.85 o
  -5  18   8        219.50        149.86       108.27 o
  -4  18   8       1623.82       1284.54       127.61 o
  -3  18   8         64.22        166.35       113.02 o
  -2  18   8        143.50          0.00        96.62 o
  -1  18   8       3152.51       2651.49       139.45 o
   0  18   8        174.23        123.57       106.99 o
   1  18   8        944.41        997.98        99.46 o
   2  18   8        837.87        548.39       110.08 o
   3  18   8        597.95        996.44       134.03 o
  -2  19   8         12.90          0.91       463.70 o
  -1  19   8        593.28       1219.82       467.52 o
 -15   0   9        559.96        331.83        82.38 o
 -13   0   9       4580.47       3686.03       197.53 o
 -11   0   9        282.18        449.74       120.16 o
  -9   0   9        959.57        893.09       118.78 o
  -7   0   9         29.72         86.79       108.09 o
  -5   0   9        157.91        321.14        89.54 o
  -3   0   9        468.98        421.69        70.46 o
  -1   0   9      24557.22      27720.98       637.15 o
   1   0   9       1203.01        861.31        80.10 o
   3   0   9         19.53        215.41        87.04 o
   5   0   9       1751.87       2697.11       372.97 o
   7   0   9       3222.59       3142.49       233.84 o
   9   0   9       7628.09       7873.53       262.70 o
  11   0   9        743.61       1173.72       158.48 o
  13   0   9        238.99         88.49       161.59 o
 -16   1   9        109.20         89.00       103.19 o
 -15   1   9        198.35        260.44        88.97 o
 -14   1   9        220.30        262.46        80.05 o
 -13   1   9         40.97        126.35        72.77 o
 -12   1   9       2073.76       1711.16       101.60 o
 -11   1   9        514.86        559.03        75.06 o
 -10   1   9         91.66        124.10        71.75 o
  -9   1   9       3062.00       3547.26       133.86 o
  -8   1   9       2914.40       3232.34       190.13 o
  -7   1   9         64.67         76.19        66.27 o
  -6   1   9      13733.97      15443.05       230.02 o
  -5   1   9       3246.25       3329.08       132.85 o
  -4   1   9       8738.96       8029.40       133.33 o
  -3   1   9      13015.56      11237.44       120.77 o
  -2   1   9        512.03       1026.72        69.01 o
  -1   1   9       4821.61       4702.59        81.82 o
   0   1   9       4772.08       4955.83       150.48 o
   1   1   9      13763.06      13152.43       177.52 o
   2   1   9      14107.89      15572.94       411.31 o
   3   1   9       2328.64       1366.08        86.25 o
   4   1   9        233.15        132.12        74.86 o
   5   1   9      14537.94      12071.73       261.34 o
   6   1   9       2456.61       3498.04       100.37 o
   7   1   9       1403.59       1302.01        86.06 o
   8   1   9       1790.28       1931.46       146.51 o
   9   1   9         21.34         42.65        49.92 o
  10   1   9        777.70        760.55        85.78 o
  11   1   9        482.97        325.35        97.47 o
  12   1   9        440.41        207.22       102.23 o
  13   1   9       2657.57       2277.83       145.57 o
 -16   2   9        312.31        329.92       100.94 o
 -15   2   9        385.60        538.81        99.92 o
 -14   2   9        574.59        520.65        94.16 o
 -13   2   9       4037.47       3668.14       137.07 o
 -12   2   9       1304.43       2171.18       126.00 o
 -11   2   9       5164.75       4399.59       137.52 o
 -10   2   9        750.45        779.30        80.71 o
  -9   2   9        305.82         43.32        64.16 o
  -8   2   9        223.00        277.94        94.82 o
  -7   2   9         13.72         58.04        65.98 o
  -6   2   9       2637.91       2205.09        85.53 o
  -5   2   9       8662.83       7499.58       158.73 o
  -4   2   9       9573.32       8705.12       154.30 o
  -3   2   9      16562.38      15707.13       208.28 o
  -2   2   9        424.91        383.70        76.08 o
  -1   2   9       1842.16       2001.30        65.88 o
   0   2   9       2277.48       1797.23        77.16 o
   1   2   9       3566.93       3339.03       103.88 o
   2   2   9        111.77        215.92        57.71 o
   3   2   9       8108.84       7060.64       148.91 o
   4   2   9        130.98         62.80        65.52 o
   5   2   9         13.16        176.94        70.86 o
   6   2   9        969.96        560.42        65.21 o
   7   2   9        281.87        471.62        83.35 o
   8   2   9      11740.48      10827.74       240.05 o
   9   2   9        935.24       1033.58        77.61 o
  10   2   9       1138.76       1590.58       110.75 o
  11   2   9       2004.52       1916.76       141.28 o
  12   2   9       2107.50       1391.68       168.71 o
  13   2   9        431.05        213.57        96.28 o
 -16   3   9        940.22        981.65       114.24 o
 -15   3   9        206.70        359.61       102.10 o
 -14   3   9       3080.23       2862.35       127.46 o
 -13   3   9        683.36       1056.66       109.31 o
 -12   3   9         57.64        139.11        81.38 o
 -11   3   9        427.64        617.81        87.98 o
 -10   3   9        266.50        227.44        64.84 o
  -9   3   9       2705.28       2913.58        98.07 o
  -8   3   9       1480.51       1208.76        89.40 o
  -7   3   9      22452.91      22699.24       351.28 o
  -6   3   9       4444.81       5474.95       153.38 o
  -5   3   9      18112.08      16142.00       253.00 o
  -4   3   9       3040.88       2849.96       133.50 o
  -3   3   9      17949.14      13533.09       194.06 o
  -2   3   9        165.82        192.01        57.79 o
  -1   3   9      14532.46      12532.89       227.54 o
   0   3   9       3706.04       5196.11       219.40 o
   1   3   9        251.64        155.07        41.20 o
   2   3   9         88.07        111.31        54.02 o
   3   3   9       8185.00       6112.32       122.84 o
   4   3   9         12.84         65.08        68.61 o
   5   3   9        499.68        131.55        71.37 o
   6   3   9       2184.75       2710.41        89.05 o
   7   3   9       2752.47       2533.84       115.27 o
   8   3   9       1631.73       2382.57        96.65 o
   9   3   9        656.14        921.96        74.31 o
  10   3   9        297.95        418.59        73.34 o
  11   3   9          0.96         90.75        70.87 o
  12   3   9          1.56         78.36       109.56 o
  13   3   9        330.42        213.88       114.10 o
 -16   4   9        387.55        527.37       108.39 o
 -15   4   9        164.64        306.93        98.77 o
 -14   4   9        324.45        245.00        91.09 o
 -13   4   9         43.47        222.90        87.23 o
 -12   4   9       2470.58       2731.76       111.16 o
 -11   4   9        157.29         77.58        74.50 o
 -10   4   9       1354.35       1329.30        95.44 o
  -9   4   9         16.73        178.00        66.57 o
  -8   4   9      13666.93      14224.83       224.94 o
  -7   4   9       1153.34        586.95        83.48 o
  -6   4   9       4148.64       3053.17        98.89 o
  -5   4   9       3430.35       2785.76        88.90 o
  -4   4   9          5.00         68.06        65.02 o
  -3   4   9       5595.47       4001.72        98.70 o
  -2   4   9         77.01         67.94        57.96 o
  -1   4   9       1716.37       2322.55        90.78 o
   0   4   9        525.58        537.74        82.87 o
   1   4   9        643.23        473.62        60.39 o
   2   4   9       9411.05      10022.39       207.62 o
   3   4   9       1533.61       1973.21        86.65 o
   4   4   9       3845.75       2395.85        79.01 o
   5   4   9       2284.49       2120.20        75.50 o
   6   4   9       2731.41       2348.15       121.12 o
   7   4   9         60.75         20.89        65.29 o
   8   4   9        587.14       1167.91       358.77 o
   9   4   9        903.17        938.54        87.94 o
  10   4   9         14.91         91.27        78.76 o
  11   4   9        101.19        271.01        88.22 o
  12   4   9        475.08        421.22       106.02 o
  13   4   9        812.55        799.24       124.85 o
 -16   5   9        440.78        628.30       187.43 o
 -15   5   9        721.97        941.99       109.60 o
 -14   5   9         27.70         66.03        94.40 o
 -13   5   9       3852.67       4807.03       154.61 o
 -12   5   9          2.06        112.11        78.29 o
 -11   5   9        235.73        123.72        68.24 o
 -10   5   9        225.71        219.61        46.70 o
  -9   5   9       8369.81       8429.41       192.64 o
  -8   5   9          1.54         57.68        69.41 o
  -7   5   9          7.58         55.37        68.77 o
  -6   5   9       3293.71       3094.00       137.82 o
  -5   5   9       5949.35       4587.02       113.24 o
  -4   5   9      11932.80      10599.06       197.11 o
  -3   5   9      16595.65      14876.01       184.40 o
  -2   5   9        635.91       1037.35        84.86 o
  -1   5   9         41.27        121.09        63.87 o
   0   5   9       2673.97       2091.85        90.46 o
   1   5   9       1492.36       1673.99        80.15 o
   2   5   9       3166.95       3292.74       110.60 o
   3   5   9        176.13        267.21        48.00 o
   4   5   9         26.73         90.47        54.66 o
   5   5   9       8024.00       6443.18       128.63 o
   6   5   9       1658.80       2361.37        98.88 o
   7   5   9        736.67        564.58        78.31 o
   8   5   9       4827.00       4729.19       141.04 o
   9   5   9        403.73        248.18        74.37 o
  10   5   9         46.32         95.18        76.56 o
  11   5   9        456.68        646.14       124.54 o
  12   5   9         23.93         97.10        86.49 o
  13   5   9       1213.19       1368.47       124.24 o
 -15   6   9       1998.20       2001.41       132.78 o
 -14   6   9       1994.04       1638.73       112.33 o
 -13   6   9        750.40        801.74        98.80 o
 -12   6   9          0.76         90.35        83.43 o
 -11   6   9       1534.72       1579.72       103.98 o
 -10   6   9        132.33        195.94        69.58 o
  -9   6   9        263.93         96.50        47.39 o
  -8   6   9       3710.69       4344.01       125.60 o
  -7   6   9        229.35        159.81        70.69 o
  -6   6   9         20.84        249.19        68.70 o
  -5   6   9       1931.36       1839.33        92.65 o
  -4   6   9       2968.41       3756.59        95.42 o
  -3   6   9         44.61         71.20        62.44 o
  -2   6   9        155.48        174.20        71.65 o
  -1   6   9       4071.78       4838.29       116.09 o
   0   6   9       4890.37       4642.85       122.59 o
   1   6   9       1821.88       2187.56        90.23 o
   2   6   9       6245.55       5646.02       102.57 o
   3   6   9         50.27        106.87        59.38 o
   4   6   9        277.33        246.67        54.38 o
   5   6   9       1253.09       1767.29       102.63 o
   6   6   9        488.69        487.25        77.69 o
   7   6   9       6244.09       6921.96       208.13 o
   8   6   9        919.33        583.12        86.12 o
   9   6   9        232.00        465.66        87.04 o
  10   6   9        110.64        108.95        78.40 o
  11   6   9       1671.61       1684.77       104.72 o
  12   6   9       2836.50       2818.69       177.75 o
  13   6   9       1604.26       1668.97       218.67 o
 -15   7   9        220.07        211.46       106.23 o
 -14   7   9         81.39        156.94        96.75 o
 -13   7   9        140.31        156.83        87.49 o
 -12   7   9         53.02         35.07        81.05 o
 -11   7   9          9.93         37.47        77.92 o
 -10   7   9       1506.96       1533.70        96.99 o
  -9   7   9        219.46        146.78        57.36 o
  -8   7   9         77.19        110.91        80.03 o
  -7   7   9       2011.57       2531.54        84.27 o
  -6   7   9       2801.86       3033.78       113.18 o
  -5   7   9        242.42        229.23        64.38 o
  -4   7   9       8737.01       8941.59       163.20 o
  -3   7   9       1768.19       2288.30        94.13 o
  -2   7   9       1112.31       1447.50        92.32 o
  -1   7   9       1578.12       1892.66       114.62 o
   0   7   9       6165.90       5339.71       144.36 o
   1   7   9        898.80       1391.74       114.66 o
   2   7   9       7844.25       8505.76       187.07 o
   3   7   9        560.62        591.67        72.97 o
   4   7   9       3258.27       3019.79       116.89 o
   5   7   9       6385.11       6256.99       148.11 o
   6   7   9       2101.20       2678.73       106.38 o
   7   7   9        414.78        231.13        87.25 o
   8   7   9       2840.43       3057.12       151.25 o
   9   7   9          9.44          0.18        89.94 o
  10   7   9       1123.20        787.09       118.32 o
  11   7   9       2137.88       1900.16       183.48 o
  12   7   9        354.71        237.82       119.18 o
 -15   8   9       1635.69       1658.28       129.00 o
 -14   8   9         16.89         25.04        92.84 o
 -13   8   9       1237.63       1372.49       110.77 o
 -12   8   9       1027.01        835.57       103.66 o
 -11   8   9        402.01        293.27        86.59 o
 -10   8   9       6264.22       5783.99       163.82 o
  -9   8   9          0.57         48.35        70.20 o
  -8   8   9          4.71         42.11        48.08 o
  -7   8   9        432.02        280.46        70.77 o
  -6   8   9          0.51         37.28        64.23 o
  -5   8   9       1031.10       1128.85       100.02 o
  -4   8   9        774.87        324.81        68.43 o
  -3   8   9       9304.92       8993.59       184.73 o
  -2   8   9       6858.02       6962.38       159.05 o
  -1   8   9       1260.65       1309.60        81.34 o
   0   8   9       1386.45       1383.23        75.25 o
   1   8   9       6764.15       7194.29       128.37 o
   2   8   9        194.06        232.63        63.62 o
   3   8   9       5840.02       6812.55       196.53 o
   4   8   9       3503.89       3958.22       159.10 o
   5   8   9       2464.44       2403.38       108.61 o
   6   8   9         26.82         31.42        68.98 o
   7   8   9        706.10        297.35       132.67 o
   8   8   9        752.85        647.06       193.79 o
   9   8   9        386.61        311.21       139.24 o
  10   8   9          5.69         26.50       158.98 o
  11   8   9       1463.77       1164.05       273.66 o
  12   8   9       3368.10       2319.99       235.34 o
 -14   9   9         94.48        169.68        94.94 o
 -13   9   9          1.95         82.49        94.12 o
 -12   9   9        959.90        730.20        98.32 o
 -11   9   9          6.23         61.83        87.50 o
 -10   9   9        461.52        405.38        86.73 o
  -9   9   9        333.58        222.80        83.44 o
  -8   9   9          7.20         65.05        71.02 o
  -7   9   9        248.45        429.55       112.18 o
  -6   9   9       4392.31       4830.97       114.57 o
  -5   9   9       2104.97       2023.14        94.12 o
  -4   9   9        204.85        405.41        96.58 o
  -3   9   9       3886.42       5188.28       137.95 o
  -2   9   9       5698.64       5282.57       135.83 o
  -1   9   9        569.58        549.86        76.66 o
   0   9   9       1891.90       1500.54        99.00 o
   1   9   9       2791.35       3559.93       128.64 o
   2   9   9       1438.37       1435.32        79.73 o
   3   9   9        251.36        169.72        63.32 o
   4   9   9         80.94        159.24        59.92 o
   5   9   9       4090.83       3708.58       144.63 o
   6   9   9         20.51         50.53        71.48 o
   7   9   9        574.03        108.61       135.73 o
   8   9   9       1791.86       1136.56       280.16 o
   9   9   9       1408.69       1524.42       236.05 o
  10   9   9        221.20        211.06       174.53 o
  11   9   9         55.34        118.26       171.13 o
  12   9   9        540.35         50.97       284.98 o
 -14  10   9         73.42        147.67        98.78 o
 -13  10   9        276.65        261.09        96.96 o
 -12  10   9       1503.90       1020.15       109.09 o
 -11  10   9         25.13         62.84        88.37 o
 -10  10   9        143.37        325.25        85.46 o
  -9  10   9        542.68        644.33        86.18 o
  -8  10   9        986.53        783.73        88.45 o
  -7  10   9       4982.78       4028.95       117.94 o
  -6  10   9         47.99         73.39        67.43 o
  -5  10   9        449.27        515.86        73.58 o
  -4  10   9        769.77        498.27        73.24 o
  -3  10   9         11.98         39.01        71.17 o
  -2  10   9        235.27        206.37        75.48 o
  -1  10   9        514.41        416.88        65.82 o
   0  10   9        179.80        142.05        62.90 o
   1  10   9       1728.76       1958.01        79.59 o
   2  10   9       2898.45       3598.83       136.53 o
   3  10   9        241.27        105.67        69.69 o
   4  10   9       6458.03       6524.67       212.49 o
   5  10   9       5955.15       5170.37       128.60 o
   6  10   9       5243.82       5335.27       180.05 o
   7  10   9        263.03         28.55       135.63 o
   8  10   9       3676.81       4062.60       251.53 o
   9  10   9       4119.10       4013.28       274.22 o
  10  10   9        144.13        192.13       174.64 o
  11  10   9        689.41        383.82       181.83 o
 -13  11   9         67.51        271.55        98.34 o
 -12  11   9        126.89        245.54        96.64 o
 -11  11   9       2696.69       2867.91       131.13 o
 -10  11   9        192.08        281.29        90.31 o
  -9  11   9         36.99        153.11        80.63 o
  -8  11   9       3541.84       3749.01       128.23 o
  -7  11   9       4780.96       4578.42       131.59 o
  -6  11   9         17.10         59.00        57.01 o
  -5  11   9       6265.43       6435.16       162.92 o
  -4  11   9        438.17        409.58        78.16 o
  -3  11   9        279.07        390.24        81.24 o
  -2  11   9       1544.02       1867.44       101.71 o
  -1  11   9        646.25        691.26        78.13 o
   0  11   9       1446.85       1404.33       101.35 o
   1  11   9       1147.87       1580.49        95.87 o
   2  11   9        352.75        478.25        86.03 o
   3  11   9       5346.01       5696.12       156.69 o
   4  11   9        543.77        350.29        89.57 o
   5  11   9      12243.60      12567.25       294.63 o
   6  11   9       1067.24       1451.32        98.41 o
   7  11   9       1086.83       1100.83       100.80 o
   8  11   9        356.26        690.15       168.11 o
   9  11   9       2213.85       2399.75       228.74 o
  10  11   9       1461.73       1063.67       177.99 o
  11  11   9         46.29          0.00       453.89 o
 -13  12   9       2021.03       2425.63       519.17 o
 -12  12   9         90.28        190.51        93.27 o
 -11  12   9        404.03        360.68        93.60 o
 -10  12   9       4063.21       4368.05       145.56 o
  -9  12   9       1800.59       2360.10       126.72 o
  -8  12   9          3.14         85.97        82.01 o
  -7  12   9        525.52        318.67        82.25 o
  -6  12   9       2835.98       3162.88       118.98 o
  -5  12   9          4.26         46.46        73.29 o
  -4  12   9        368.60        347.92        89.13 o
  -3  12   9         26.55         47.17        76.74 o
  -2  12   9        499.92        676.53        83.01 o
  -1  12   9       4807.59       4126.59       113.36 o
   0  12   9       1819.43       1898.63        88.99 o
   1  12   9       1563.23       1064.46        81.01 o
   2  12   9       1296.38       1402.45       107.78 o
   3  12   9       2300.60       2940.75       110.87 o
   4  12   9        393.19        659.66        96.49 o
   5  12   9          4.59         53.22        87.85 o
   6  12   9       1294.57       1307.99       130.77 o
   7  12   9        904.71        830.62       155.97 o
   8  12   9       1055.05        999.85       182.85 o
   9  12   9        920.41       1030.82       192.45 o
  10  12   9       2085.92       1686.19       196.07 o
 -12  13   9       1457.98       1753.28       127.05 o
 -11  13   9          6.95         72.63        91.94 o
 -10  13   9        853.22        775.49       108.31 o
  -9  13   9       1042.09        732.94       103.75 o
  -8  13   9        460.13        355.73        93.23 o
  -7  13   9        702.92       1028.96       116.00 o
  -6  13   9       3121.30       2961.42       135.94 o
  -5  13   9         79.28        270.69        96.64 o
  -4  13   9        984.28        557.11        86.40 o
  -3  13   9         15.07        125.59        82.15 o
  -2  13   9       8918.19       7957.48       193.09 o
  -1  13   9       1131.16       1221.34       101.10 o
   0  13   9        976.55        405.08        79.30 o
   1  13   9         49.08        100.25        67.31 o
   2  13   9       1183.84       1042.05       102.10 o
   3  13   9        200.58        151.30        72.55 o
   4  13   9       1330.65       2001.70       131.85 o
   5  13   9         14.63         67.02        94.97 o
   6  13   9         23.36        184.11        95.55 o
   7  13   9         85.16        183.35       109.30 o
   8  13   9       4022.46       3811.88       238.85 o
   9  13   9        282.37        371.88       178.81 o
 -11  14   9         10.62        175.02       103.13 o
 -10  14   9       1724.79       1144.35       114.80 o
  -9  14   9       2907.74       2174.85       124.84 o
  -8  14   9       1450.66       1467.95       115.04 o
  -7  14   9        628.41        823.64       100.18 o
  -6  14   9       1367.52        904.02       104.55 o
  -5  14   9       2373.40       2183.32       129.93 o
  -4  14   9        182.64         60.24        87.72 o
  -3  14   9         45.92        514.40       169.28 o
  -2  14   9        866.89        608.53        86.20 o
  -1  14   9        719.18        394.59        86.31 o
   0  14   9        340.77        898.37       163.98 o
   1  14   9       1099.03        815.15        90.12 o
   2  14   9          5.69         75.62        86.42 o
   3  14   9         14.11         58.63        77.27 o
   4  14   9          0.59         69.91       106.93 o
   5  14   9       2168.35       2543.16       144.32 o
   6  14   9         11.09        106.60       106.71 o
   7  14   9        166.38        181.39        95.70 o
   8  14   9       1943.42       1783.31       154.12 o
 -10  15   9        100.84        167.45       103.09 o
  -9  15   9         15.39         50.57        95.46 o
  -8  15   9        242.61        133.92        94.09 o
  -7  15   9       3301.44       2810.06       141.34 o
  -6  15   9         15.14         67.45        93.80 o
  -5  15   9        363.17        130.72        66.58 o
  -4  15   9       1315.09       1006.92       112.88 o
  -3  15   9       4957.91       3850.32       170.20 o
  -2  15   9       6843.95       6424.62       178.43 o
  -1  15   9       1321.15       1923.16       118.88 o
   0  15   9        102.49        344.35        91.60 o
   1  15   9        108.28         49.04        80.05 o
   2  15   9        590.12        641.34       108.79 o
   3  15   9       4499.71       5098.74       166.49 o
   4  15   9         43.10         10.45        84.50 o
   5  15   9         10.56         51.42       112.52 o
   6  15   9        385.46         32.10       112.42 o
   7  15   9         24.28        103.36       131.94 o
  -9  16   9          9.69         93.92        99.91 o
  -8  16   9       1101.56        578.20       115.43 o
  -7  16   9        119.41        150.69       104.40 o
  -6  16   9         41.68         59.71        98.60 o
  -5  16   9        207.52        213.12        93.38 o
  -4  16   9         83.34          8.16        85.97 o
  -3  16   9        932.93        674.48       118.98 o
  -2  16   9       5813.60       5455.41       170.15 o
  -1  16   9        890.74        897.66       112.95 o
   0  16   9       1635.28       2264.69       124.23 o
   1  16   9       2569.86       2440.89       107.87 o
   2  16   9        492.93        672.29       104.82 o
   3  16   9          8.31         43.60        88.80 o
   4  16   9       3150.28       3380.59       198.13 o
   5  16   9        286.44        169.48       146.23 o
   6  16   9       1057.38       1056.45       184.94 o
  -7  17   9         31.09         29.23       110.39 o
  -6  17   9        491.24        403.42       112.62 o
  -5  17   9         23.93         94.61       105.37 o
  -4  17   9        409.68        480.22       125.36 o
  -3  17   9       1394.09        782.95       113.96 o
  -2  17   9        763.28        526.17       105.41 o
  -1  17   9        931.66        703.03       103.64 o
   0  17   9       1363.88       1435.76       115.92 o
   1  17   9       2930.99       3453.77       127.71 o
   2  17   9          0.11        109.15       105.07 o
   3  17   9       3215.08       3237.09       158.56 o
   4  17   9        590.76        888.13       128.24 o
  -5  18   9        148.78        218.94       119.17 o
  -4  18   9         29.63         70.16        86.50 o
  -3  18   9        303.26        349.31       117.57 o
  -2  18   9          0.19         51.07       105.67 o
  -1  18   9         30.48        145.78       112.15 o
   0  18   9       1515.92       1691.47       138.99 o
   1  18   9         14.09         73.41        88.63 o
   2  18   9       4773.58       4172.28       191.46 o
 -16   0  10        124.51        249.60       173.91 o
 -14   0  10        802.67        837.94       149.51 o
 -12   0  10       3655.74       3320.94       173.83 o
 -10   0  10        216.86        305.81       116.45 o
  -8   0  10          4.10        117.02        98.89 o
  -6   0  10      13540.61      13701.01       373.59 o
  -4   0  10       1887.55       1581.39        89.64 o
  -2   0  10       1032.81       1241.17       134.65 o
   0   0  10      25204.92      24377.21       442.83 o
   2   0  10         66.03         43.86        83.34 o
   4   0  10        853.49        969.77       202.61 o
   6   0  10       4485.36       2793.39       161.22 o
   8   0  10      11771.51      10815.25       299.86 o
  10   0  10       8251.07       8898.91       263.15 o
  12   0  10        652.39        588.87       157.66 o
 -16   1  10         50.61        220.51        99.59 o
 -15   1  10       1009.26       1057.46       145.76 o
 -14   1  10         75.77        214.38        89.42 o
 -13   1  10       1025.00       1142.04       107.19 o
 -12   1  10         22.11        119.19        86.84 o
 -11   1  10       2804.50       3035.40       109.81 o
 -10   1  10        173.65         79.98        76.22 o
  -9   1  10       5233.29       5409.15       148.26 o
  -8   1  10       2320.40       2607.34       106.11 o
  -7   1  10      29403.19      29858.48       386.99 o
  -6   1  10      12819.65      13537.68       207.00 o
  -5   1  10       1545.63       1510.28        80.58 o
  -4   1  10      42760.34      41382.80       480.28 o
  -3   1  10        160.41        168.64        69.72 o
  -2   1  10      10381.87       9391.68       200.11 o
  -1   1  10         13.57         65.36        38.81 o
   0   1  10         48.89         73.47        53.06 o
   1   1  10       3639.16       3147.72       103.01 o
   2   1  10        569.93        557.17        65.40 o
   3   1  10        748.28       1088.24        66.27 o
   4   1  10         19.20         65.70        38.61 o
   5   1  10       2629.72       1942.11        79.14 o
   6   1  10        133.56        185.30        61.85 o
   7   1  10        294.72       1235.19       300.39 o
   8   1  10          3.18         43.66        59.33 o
   9   1  10       1600.27       1672.50       102.54 o
  10   1  10       1601.14       1409.98       125.97 o
  11   1  10        159.31         86.91        83.88 o
  12   1  10        174.70        172.36        91.29 o
  13   1  10         91.19        199.53        97.89 o
 -16   2  10       1087.69        939.34       124.25 o
 -15   2  10       2165.29       2240.82       127.05 o
 -14   2  10       1970.60       2124.68       137.36 o
 -13   2  10        744.50       1054.61        95.63 o
 -12   2  10        344.34        508.21        91.33 o
 -11   2  10        722.41        356.96        85.56 o
 -10   2  10       8667.93       8049.50       167.85 o
  -9   2  10        145.51        399.16        77.25 o
  -8   2  10       1327.30       1432.00        93.33 o
  -7   2  10          4.35         56.39        69.71 o
  -6   2  10       7883.31       7992.59       141.63 o
  -5   2  10       2386.90       1688.51       111.79 o
  -4   2  10       1344.82       1378.01        90.88 o
  -3   2  10       5789.18       5580.47       103.15 o
  -2   2  10       3660.04       3660.33       115.22 o
  -1   2  10      13599.44      12263.34       168.39 o
   0   2  10         58.33         81.35        35.20 o
   1   2  10       7507.42       8032.46       147.53 o
   2   2  10         39.66         91.73        58.99 o
   3   2  10        552.52        706.33        77.58 o
   4   2  10      14813.94      13537.91       218.66 o
   5   2  10         90.82         61.60        67.04 o
   6   2  10       1318.46        489.09        82.97 o
   7   2  10         22.37         15.37        69.26 o
   8   2  10       8370.54       8356.62       209.21 o
   9   2  10       7973.92       7815.24       196.26 o
  10   2  10       2456.49       1811.84       136.72 o
  11   2  10       7065.21       6169.99       182.36 o
  12   2  10        586.60        702.15        97.44 o
  13   2  10       1730.53       1485.11       120.73 o
 -16   3  10        867.98        678.99       118.44 o
 -15   3  10         12.03        163.08        98.69 o
 -14   3  10       2169.97       1767.09       111.67 o
 -13   3  10        371.81        235.41        98.83 o
 -12   3  10       4557.61       3088.89       144.70 o
 -11   3  10          2.42        198.30        79.38 o
 -10   3  10       4941.86       4457.43       131.93 o
  -9   3  10       1403.44       1707.88       115.57 o
  -8   3  10       1504.83       1172.53        82.03 o
  -7   3  10      11036.41      10982.75       206.85 o
  -6   3  10       6966.35       7315.65       137.63 o
  -5   3  10       2234.88       2388.03        99.84 o
  -4   3  10        153.50         68.92        68.75 o
  -3   3  10         44.94         93.64        71.28 o
  -2   3  10       9758.35       8987.78       173.24 o
  -1   3  10        570.05        436.94        65.44 o
   0   3  10        337.60        231.16        57.64 o
   1   3  10        209.83        596.29        60.00 o
   2   3  10      20152.38      18692.88       220.36 o
   3   3  10       2422.84       1812.02        81.97 o
   4   3  10       2095.99       1579.74        84.52 o
   5   3  10       7276.60       6949.03       184.29 o
   6   3  10       1313.59        767.84        75.87 o
   7   3  10        966.14        861.54        67.56 o
   8   3  10       3247.72       2611.22        99.13 o
   9   3  10       2280.07       2000.01       107.30 o
  10   3  10       3732.67       3417.86       147.01 o
  11   3  10       5208.93       5490.11       154.31 o
  12   3  10        868.22        654.02       107.93 o
  13   3  10        150.94         18.77       100.28 o
 -15   4  10        366.87        423.33       104.08 o
 -14   4  10       1858.56       1404.76       109.32 o
 -13   4  10       4668.89       3867.78       157.72 o
 -12   4  10        180.25        185.85        86.22 o
 -11   4  10        121.00         80.99        68.55 o
 -10   4  10        245.06        234.82        73.61 o
  -9   4  10         45.67         52.63        66.23 o
  -8   4  10         23.04        430.12       109.63 o
  -7   4  10        330.90        698.19        83.22 o
  -6   4  10       2520.43       2396.21        99.26 o
  -5   4  10       4827.98       5248.40       152.76 o
  -4   4  10        705.82        210.60        78.07 o
  -3   4  10        957.35       1940.57       296.38 o
  -2   4  10        292.26        438.82        69.16 o
  -1   4  10       9265.96       8415.54       121.38 o
   0   4  10        351.38        455.94        71.10 o
   1   4  10      14145.54      12466.26       217.78 o
   2   4  10        840.90        364.14        76.20 o
   3   4  10       3507.02       3705.61        89.80 o
   4   4  10       1625.97       2050.62       106.84 o
   5   4  10         66.37        258.72        71.86 o
   6   4  10          0.52         89.93        70.27 o
   7   4  10        481.34        246.23        81.80 o
   8   4  10        409.20        367.25        77.62 o
   9   4  10       1282.08       1194.14        94.13 o
  10   4  10        264.62        107.12        85.78 o
  11   4  10       5392.68       3991.85       158.07 o
  12   4  10        237.40         44.18       104.51 o
  13   4  10        458.80        402.24       120.85 o
 -15   5  10          0.13         85.89       100.74 o
 -14   5  10        763.00        712.24       112.06 o
 -13   5  10          0.15         91.39        84.67 o
 -12   5  10        205.07        441.15        77.81 o
 -11   5  10          1.03        169.19        56.89 o
 -10   5  10       1417.55       1082.59        80.53 o
  -9   5  10        875.75       1102.05        79.87 o
  -8   5  10         93.90         47.70        67.52 o
  -7   5  10       1267.44       1196.58        82.47 o
  -6   5  10       3185.10       3391.61       122.19 o
  -5   5  10       2461.05       3190.80       130.64 o
  -4   5  10        411.66        691.52        74.29 o
  -3   5  10       2769.10       2473.96        85.24 o
  -2   5  10       7880.76       8214.62       139.28 o
  -1   5  10        853.79       1207.10        73.89 o
   0   5  10       1557.62       1490.96        88.53 o
   1   5  10       1048.61       1063.58        81.52 o
   2   5  10        533.41        812.89        73.49 o
   3   5  10          8.35         87.30        39.39 o
   4   5  10       2633.15       3105.43       111.39 o
   5   5  10        961.55       1196.80       101.91 o
   6   5  10          7.47         59.09        60.80 o
   7   5  10       3293.38       3537.71       105.51 o
   8   5  10        827.88       1240.01        90.96 o
   9   5  10        126.26        100.84        72.67 o
  10   5  10        179.40        360.41        80.66 o
  11   5  10         18.90        115.93        84.39 o
  12   5  10       1015.61        499.86       131.83 o
 -15   6  10        185.78        297.52       103.62 o
 -14   6  10       2557.55       2533.92       130.83 o
 -13   6  10          2.43        172.75        90.24 o
 -12   6  10       3111.40       3002.48       127.47 o
 -11   6  10        551.86        539.89        76.65 o
 -10   6  10        529.09        345.04        62.18 o
  -9   6  10       1376.59       1144.77        91.88 o
  -8   6  10       1953.15       1958.05       106.25 o
  -7   6  10         67.93         77.49        69.48 o
  -6   6  10       1124.57       1241.67        84.10 o
  -5   6  10        937.69       1264.24        84.96 o
  -4   6  10       2897.94       3501.48       111.99 o
  -3   6  10      11995.05      14148.88       235.41 o
  -2   6  10        748.21        994.71        90.89 o
  -1   6  10          8.38        111.53        72.90 o
   0   6  10       1618.19       2029.54        91.65 o
   1   6  10       8818.93      10258.92       151.85 o
   2   6  10       1416.32       1536.90        95.01 o
   3   6  10       7877.31       6862.88       154.13 o
   4   6  10        805.99        744.04        81.27 o
   5   6  10        289.24        265.82        58.49 o
   6   6  10       6894.40       6208.94       168.95 o
   7   6  10       1893.95       1763.37        75.66 o
   8   6  10       2767.58       2599.15       126.26 o
   9   6  10          1.80         49.16        63.63 o
  10   6  10        277.53        281.42        75.08 o
  11   6  10        678.64        456.61        80.16 o
  12   6  10        503.09        603.73        89.07 o
 -15   7  10         19.02        198.33        97.58 o
 -14   7  10        254.56        308.60       101.65 o
 -13   7  10          3.41        108.66        92.25 o
 -12   7  10        382.19        467.71        95.28 o
 -11   7  10         61.39         84.16        80.62 o
 -10   7  10        394.43        325.37        59.76 o
  -9   7  10       3213.58       3112.14       131.56 o
  -8   7  10        408.66        289.61        72.00 o
  -7   7  10       1224.81       1243.22        93.84 o
  -6   7  10       1987.42       1974.83       104.91 o
  -5   7  10       1024.98        890.87        96.15 o
  -4   7  10       6230.37       4250.32       124.56 o
  -3   7  10        906.64        617.29        79.07 o
  -2   7  10        543.19       1025.96        75.97 o
  -1   7  10        788.66        640.60        73.39 o
   0   7  10         40.67         51.00        56.86 o
   1   7  10        542.44        373.16        59.33 o
   2   7  10        278.10        507.14        76.85 o
   3   7  10        325.86        387.47        68.98 o
   4   7  10          3.63         28.64        56.65 o
   5   7  10        148.05         52.81        48.74 o
   6   7  10         17.42         26.08        48.49 o
   7   7  10       5753.12       4534.23       172.74 o
   8   7  10         50.97        132.54       100.66 o
   9   7  10       1326.56       1294.13       127.21 o
  10   7  10        912.89        878.14       128.46 o
  11   7  10        860.20        782.94       130.02 o
  12   7  10          1.02         27.22       117.68 o
 -14   8  10        171.81        108.06        93.61 o
 -13   8  10       1834.73       1698.49       120.72 o
 -12   8  10        290.40        259.10        90.35 o
 -11   8  10        311.73        275.03        91.29 o
 -10   8  10          3.20         41.58        77.19 o
  -9   8  10       1003.01       1115.98        97.67 o
  -8   8  10        446.11        495.51        85.77 o
  -7   8  10        535.04        332.49        77.38 o
  -6   8  10        752.81        866.97        84.45 o
  -5   8  10        900.16       1000.95        84.88 o
  -4   8  10         81.42        149.29        65.26 o
  -3   8  10      14964.40      13565.80       237.92 o
  -2   8  10        378.64        527.70       116.10 o
  -1   8  10       1972.43       2127.09        88.30 o
   0   8  10        115.39        187.23        63.89 o
   1   8  10       7385.40       4985.26       118.67 o
   2   8  10       1875.19       1707.29        79.84 o
   3   8  10        278.10        195.80        63.14 o
   4   8  10        514.23        343.60        69.26 o
   5   8  10         26.07         51.11        57.57 o
   6   8  10       3866.33       3569.49       176.12 o
   7   8  10        271.44        212.03       105.15 o
   8   8  10        885.88        790.25       121.19 o
   9   8  10          2.75         33.12       144.46 o
  10   8  10         83.27         30.90       100.17 o
  11   8  10       3306.95       3609.77       186.71 o
 -14   9  10         33.79         96.17        97.18 o
 -13   9  10        382.03        178.88        94.42 o
 -12   9  10        922.57       1131.88       111.37 o
 -11   9  10       2372.07       2913.25       160.73 o
 -10   9  10       1677.44       1610.53       109.05 o
  -9   9  10       1323.91       1147.30       109.04 o
  -8   9  10        481.23        853.36        91.21 o
  -7   9  10        431.69        354.75        73.94 o
  -6   9  10       3874.81       3973.32       128.10 o
  -5   9  10          4.06         39.97        68.11 o
  -4   9  10       1774.13       1422.54        88.05 o
  -3   9  10       1620.39       1613.05        97.73 o
  -2   9  10       3593.81       2951.20       106.92 o
  -1   9  10          4.30         74.14        64.36 o
   0   9  10        189.58         86.30        60.13 o
   1   9  10       1062.35        806.26        82.64 o
   2   9  10       4014.11       2707.31       121.26 o
   3   9  10       1472.74        942.22        72.45 o
   4   9  10        113.51        254.16        99.49 o
   5   9  10       2866.72       2409.96       124.13 o
   6   9  10         78.68         83.35        80.45 o
   7   9  10        446.37        362.12       106.80 o
   8   9  10       1416.21       1997.90       211.85 o
   9   9  10        162.97        390.19       162.80 o
  10   9  10        669.58        655.67       182.53 o
  11   9  10        384.02        302.53       164.96 o
 -13  10  10       1222.41       1800.44       130.30 o
 -12  10  10        371.10        271.17        95.81 o
 -11  10  10        177.44        373.22        97.29 o
 -10  10  10        378.31        304.78        86.58 o
  -9  10  10        141.99         63.81        78.82 o
  -8  10  10         77.50        128.32        57.96 o
  -7  10  10        466.88        485.73        74.40 o
  -6  10  10         26.52         60.52        71.11 o
  -5  10  10       1145.65        977.48        84.46 o
  -4  10  10        110.27        133.97        68.64 o
  -3  10  10       3953.11       3703.32       149.79 o
  -2  10  10       1482.73       1380.66        87.44 o
  -1  10  10        114.33         68.22        69.23 o
   0  10  10       3561.80       2838.78        95.39 o
   1  10  10       2760.75       2084.26        86.89 o
   2  10  10         14.21         70.91        66.42 o
   3  10  10        995.56        760.96        72.50 o
   4  10  10       3333.83       2972.20       123.74 o
   5  10  10        778.95        716.68       126.06 o
   6  10  10        604.96        544.48       100.38 o
   7  10  10        980.27       1478.38       266.54 o
   8  10  10       1601.91       1283.05       175.02 o
   9  10  10       3404.75       3562.72       259.20 o
  10  10  10       1506.51       1280.82       224.67 o
 -13  11  10         12.41         76.80       101.95 o
 -12  11  10       6311.38       6601.91       179.29 o
 -11  11  10       1151.92       1299.45       115.10 o
 -10  11  10       1617.10       1494.72       113.45 o
  -9  11  10        176.00        213.58        85.28 o
  -8  11  10        417.23        319.79        76.43 o
  -7  11  10        387.82        364.61        68.93 o
  -6  11  10       1226.94       1717.80        97.22 o
  -5  11  10        500.90        381.24        81.51 o
  -4  11  10       5420.45       5333.80       179.56 o
  -3  11  10        132.94        245.36        76.02 o
  -2  11  10       3386.58       3272.30       105.44 o
  -1  11  10        209.09        211.44        71.47 o
   0  11  10       2500.82       2713.23       105.16 o
   1  11  10        632.77        710.66        84.27 o
   2  11  10       1140.00        814.90        85.96 o
   3  11  10         55.93         82.18        68.68 o
   4  11  10          0.31         30.95        75.81 o
   5  11  10         27.35         97.69        73.15 o
   6  11  10        360.63        399.33       128.30 o
   7  11  10          2.59         79.04        87.35 o
   8  11  10       2052.95       2232.35       284.55 o
   9  11  10        753.69        486.16       181.43 o
  10  11  10       4643.19       4345.87       282.36 o
 -12  12  10        588.40        543.13       109.07 o
 -11  12  10       1833.67       1814.91       113.18 o
 -10  12  10        149.46        116.82        92.61 o
  -9  12  10       1732.83       2005.15       110.07 o
  -8  12  10         77.18         16.25        80.98 o
  -7  12  10        554.31        434.02        90.44 o
  -6  12  10       1274.92        926.65        93.74 o
  -5  12  10       5552.72       5433.37       140.05 o
  -4  12  10         24.36         91.84        82.21 o
  -3  12  10       4389.25       4973.62       159.19 o
  -2  12  10        717.87        842.38        93.44 o
  -1  12  10       5241.30       5489.80       133.13 o
   0  12  10       1236.27       1724.76        85.19 o
   1  12  10         74.45        111.20        66.30 o
   2  12  10        203.65        171.13        80.61 o
   3  12  10        258.52        339.13        77.56 o
   4  12  10        462.64        518.43       110.46 o
   5  12  10        346.63        354.77        83.58 o
   6  12  10       1351.18       2016.31        95.45 o
   7  12  10         28.25        115.80       100.40 o
   8  12  10        350.73        465.20       189.34 o
   9  12  10       4185.92       3708.14       245.52 o
 -11  13  10       2964.04       2617.80       139.69 o
 -10  13  10        442.79        486.80       101.94 o
  -9  13  10       2909.53       2633.84       130.49 o
  -8  13  10          8.75         28.94        85.45 o
  -7  13  10         56.99         52.03        75.87 o
  -6  13  10          2.94         39.18        75.87 o
  -5  13  10         12.48         83.54        87.19 o
  -4  13  10       2367.49       2491.26       118.04 o
  -3  13  10         19.50         70.37        84.31 o
  -2  13  10       1536.19       1987.58       123.72 o
  -1  13  10         88.24        155.46        79.18 o
   0  13  10        644.36        664.06        83.15 o
   1  13  10       1370.48       1585.65        95.69 o
   2  13  10         57.51        110.37        86.39 o
   3  13  10       3559.82       3341.26       128.09 o
   4  13  10        444.83        385.18       114.75 o
   5  13  10       3703.71       3473.38       178.95 o
   6  13  10       1199.20       1125.16       116.29 o
   7  13  10          5.19         49.18       112.71 o
   8  13  10       5405.50       4655.98       277.05 o
 -10  14  10       2673.96       2253.53       132.53 o
  -9  14  10        280.86        236.55        94.64 o
  -8  14  10         17.29         59.50        91.54 o
  -7  14  10        700.00       1158.88       107.60 o
  -6  14  10        982.28        801.18       127.23 o
  -5  14  10          4.15         40.55        91.47 o
  -4  14  10        666.55        591.94       103.74 o
  -3  14  10        961.48       1111.78       101.92 o
  -2  14  10       2711.87       2153.41       110.99 o
  -1  14  10         20.74         66.08        81.49 o
   0  14  10       1288.93        817.08        87.26 o
   1  14  10        782.30        774.42        87.01 o
   2  14  10          3.43         37.05        93.73 o
   3  14  10        306.83        100.13        79.80 o
   4  14  10       1449.06       1351.03       149.85 o
   5  14  10       1327.85        979.17       129.12 o
   6  14  10        309.02        161.55       105.16 o
   7  14  10        352.86        378.45       136.53 o
   8  14  10       1532.28       1598.42       489.16 o
  -9  15  10       2335.79       2834.19       140.01 o
  -8  15  10       1585.20       1568.12       119.11 o
  -7  15  10        807.79        545.86       107.50 o
  -6  15  10        310.31        294.75       111.08 o
  -5  15  10       1109.96        875.06       109.00 o
  -4  15  10        479.43        739.28       108.91 o
  -3  15  10       1782.19       1773.09       131.40 o
  -2  15  10          8.10         69.14        89.71 o
  -1  15  10        212.31        291.28        96.13 o
   0  15  10        142.83        121.84        85.15 o
   1  15  10       1321.38       1248.99        84.45 o
   2  15  10         68.03        157.56        96.27 o
   3  15  10         28.05         65.13        85.20 o
   4  15  10        551.92        590.19       116.08 o
   5  15  10          4.91         69.75       143.05 o
   6  15  10       1052.76       1252.50       167.85 o
  -8  16  10        388.95        140.99       105.25 o
  -7  16  10        193.23        421.95       115.49 o
  -6  16  10       1490.66       1492.17       117.18 o
  -5  16  10         39.58         33.69        83.14 o
  -4  16  10        424.27        493.52       131.39 o
  -3  16  10        625.50        555.68       116.33 o
  -2  16  10        943.28        848.20       107.02 o
  -1  16  10       6454.13       6412.35       176.41 o
   0  16  10        134.43        252.55        92.37 o
   1  16  10        336.46        284.90        78.67 o
   2  16  10        397.64        492.80       103.91 o
   3  16  10       4049.67       3378.29       142.60 o
   4  16  10        744.72        863.33       160.83 o
   5  16  10         89.67        235.72       170.21 o
  -6  17  10        626.80        407.59       129.56 o
  -5  17  10       1735.73       1452.08       132.71 o
  -4  17  10        599.99        330.00       114.71 o
  -3  17  10        168.56        150.31       105.61 o
  -2  17  10       2038.31       1946.85       140.22 o
  -1  17  10        915.19        919.07       118.12 o
   0  17  10        388.23        200.32       106.20 o
   1  17  10        417.50        321.09        93.35 o
   2  17  10        997.00        782.54       131.94 o
   3  17  10       5265.70       4828.80       195.02 o
  -3  18  10       1153.04        946.04       174.28 o
  -2  18  10        674.96        578.14       144.84 o
  -1  18  10          3.34         30.82       110.92 o
   0  18  10        284.63        254.63       113.20 o
 -15   0  11       2385.69       1972.32       180.01 o
 -13   0  11       5786.23       4984.98       206.20 o
 -11   0  11       1209.92        825.95       149.45 o
  -9   0  11          3.08         85.33       107.00 o
  -7   0  11       1870.36       1465.00       128.33 o
  -5   0  11        141.71         25.33        89.01 o
  -3   0  11       2663.05       3111.09       163.87 o
  -1   0  11      33725.65      33865.34       544.80 o
   1   0  11        792.82       1466.41       101.39 o
   3   0  11        821.25       1179.33        96.05 o
   5   0  11        750.37        506.01       115.94 o
   7   0  11       2376.89       2868.06       166.98 o
   9   0  11       2524.42       2286.61       191.84 o
  11   0  11       1930.28       1535.69       169.15 o
 -16   1  11        360.41        270.05       114.75 o
 -15   1  11       1536.82       1407.31       120.08 o
 -14   1  11       6371.04       5876.73       187.28 o
 -13   1  11       1748.03       1628.87       119.28 o
 -12   1  11       1590.94       1200.33       103.15 o
 -11   1  11       2750.88       2977.38       128.60 o
 -10   1  11         46.41        197.06        76.23 o
  -9   1  11       2970.33       2220.07        97.17 o
  -8   1  11        280.62        412.94        70.07 o
  -7   1  11        529.77        163.46        66.76 o
  -6   1  11        295.53        808.38        84.18 o
  -5   1  11       5061.56       4117.63       117.57 o
  -4   1  11        160.97        153.00        88.64 o
  -3   1  11       1011.30        743.46        76.10 o
  -2   1  11      10126.12      10303.21       165.08 o
  -1   1  11        131.70        117.93        35.33 o
   0   1  11          8.38         10.80        56.20 o
   1   1  11      21648.29      20881.76       261.86 o
   2   1  11         98.95        600.72        61.28 o
   3   1  11        151.61        198.05        55.43 o
   4   1  11         49.24        103.07        59.32 o
   5   1  11        227.04        382.91        68.39 o
   6   1  11       2227.82       1265.25        81.55 o
   7   1  11         10.93        132.07        75.02 o
   8   1  11       1330.14       1521.93       104.75 o
   9   1  11       3301.44       3461.49       129.72 o
  10   1  11        363.47         95.45        84.92 o
  11   1  11          8.17         17.26        85.98 o
  12   1  11         20.92        166.71        99.42 o
 -15   2  11        134.39        183.05       105.94 o
 -14   2  11         11.54         83.20        94.73 o
 -13   2  11        123.19        298.18        93.51 o
 -12   2  11         28.93         88.43        88.59 o
 -11   2  11        400.30        412.78        82.98 o
 -10   2  11        223.92        155.76        80.63 o
  -9   2  11        584.65        617.01        74.82 o
  -8   2  11        214.84        144.63        66.22 o
  -7   2  11       1761.65       1318.80        83.43 o
  -6   2  11      19890.56      17780.24       295.57 o
  -5   2  11        896.57        563.89        78.06 o
  -4   2  11      28903.10      25950.74       385.60 o
  -3   2  11         11.57        195.08        48.25 o
  -2   2  11       3736.55       2980.71       114.11 o
  -1   2  11      22575.84      24963.68       378.78 o
   0   2  11       2600.17       3007.90       113.82 o
   1   2  11          4.27        398.78        65.54 o
   2   2  11         63.59        477.29        75.71 o
   3   2  11       5066.62       5468.72       122.11 o
   4   2  11       1540.33       1218.17        95.62 o
   5   2  11        602.79        439.30        74.10 o
   6   2  11        793.90       1145.39        90.43 o
   7   2  11        303.71        607.35        88.13 o
   8   2  11      11356.89      10964.46       222.09 o
   9   2  11         96.68        687.16       174.29 o
  10   2  11        398.05        204.50        81.94 o
  11   2  11        701.95        581.48       107.63 o
  12   2  11        331.80        329.05       104.70 o
 -15   3  11        168.32        170.56        92.46 o
 -14   3  11       3044.47       3764.96       160.13 o
 -13   3  11        235.22        135.38        94.46 o
 -12   3  11       2011.40       1589.01       109.71 o
 -11   3  11        125.01         94.79        77.53 o
 -10   3  11         36.56         53.49        72.66 o
  -9   3  11      11906.00      10679.11       206.35 o
  -8   3  11       3302.39       3321.51       120.37 o
  -7   3  11       7093.10       5726.11       136.06 o
  -6   3  11        835.34       1364.87        79.79 o
  -5   3  11      21096.00      19765.85       278.43 o
  -4   3  11       3249.08       2351.11        90.87 o
  -3   3  11      10397.94       9830.15       186.83 o
  -2   3  11       4337.66       5670.27       162.65 o
  -1   3  11         39.01        244.85        73.71 o
   0   3  11       3257.17       2228.52        86.60 o
   1   3  11       3465.21       3533.63        95.31 o
   2   3  11       1843.21       2573.77       106.06 o
   3   3  11       1353.77       2515.54        88.46 o
   4   3  11         41.11          9.80        65.14 o
   5   3  11       5594.61       4924.37       128.73 o
   6   3  11        121.14         50.53        63.60 o
   7   3  11        957.07        625.63        80.40 o
   8   3  11        688.98       1091.39       107.16 o
   9   3  11        368.51        342.24        78.49 o
  10   3  11        701.47        607.32       123.66 o
  11   3  11        654.84       1038.72       107.09 o
  12   3  11        812.28        657.47       122.46 o
 -15   4  11        896.18        706.20       113.92 o
 -14   4  11        184.26        363.99        85.99 o
 -13   4  11        948.43        864.91       114.32 o
 -12   4  11         67.67         91.06        84.45 o
 -11   4  11          1.20         68.18        79.02 o
 -10   4  11          3.52         46.05        71.86 o
  -9   4  11        512.95        386.59        76.38 o
  -8   4  11        805.44        545.66        81.97 o
  -7   4  11          7.60         77.06        67.62 o
  -6   4  11       5003.47       5086.12       129.20 o
  -5   4  11          8.69         41.53        66.50 o
  -4   4  11       7902.47       6178.13       146.70 o
  -3   4  11       3797.66       3563.27       127.87 o
  -2   4  11        152.90        201.59        65.67 o
  -1   4  11       1439.64       1225.43        74.14 o
   0   4  11         69.22         63.41        62.83 o
   1   4  11         92.04        100.62        57.41 o
   2   4  11       8005.30       7414.88       150.74 o
   3   4  11       2042.42       1445.89        82.39 o
   4   4  11       6224.63       5905.34       143.07 o
   5   4  11         58.31        373.32        71.56 o
   6   4  11       4302.41       4646.52       111.16 o
   7   4  11         43.90        285.22        82.31 o
   8   4  11       2498.26       2570.29       123.12 o
   9   4  11        530.66        462.75        90.80 o
  10   4  11          0.25         51.57        85.75 o
  11   4  11       1718.91       1791.59       119.15 o
  12   4  11        221.57        125.05       108.21 o
 -15   5  11        515.00        648.96       114.00 o
 -14   5  11         31.97        114.41        99.86 o
 -13   5  11       1052.94        963.03       112.60 o
 -12   5  11        419.80        328.98        68.56 o
 -11   5  11       8147.09       7799.77       173.95 o
 -10   5  11         80.30         94.88        74.82 o
  -9   5  11         27.21         64.60        70.66 o
  -8   5  11         97.90        162.04        67.94 o
  -7   5  11       6406.73       6155.82       134.18 o
  -6   5  11       2896.89       2922.53       109.75 o
  -5   5  11        386.91        607.62        89.71 o
  -4   5  11       1083.86       1708.89        84.54 o
  -3   5  11       1968.72       1290.32        91.79 o
  -2   5  11       4126.93       3927.28        88.49 o
  -1   5  11        310.95        254.68        75.74 o
   0   5  11         53.76         68.03        62.45 o
   1   5  11         28.70         13.34        58.01 o
   2   5  11       1125.57       1558.67        86.68 o
   3   5  11       3456.43       3916.55        89.87 o
   4   5  11        198.24         39.06        65.52 o
   5   5  11         28.91        130.94        69.94 o
   6   5  11        679.58        386.04        85.22 o
   7   5  11          6.85         35.97        67.75 o
   8   5  11       3202.82       3231.21       114.80 o
   9   5  11        428.76        364.19        84.87 o
  10   5  11        532.38        520.97        94.09 o
  11   5  11       1114.37       1343.58        99.78 o
  12   5  11        341.38        288.90       109.75 o
 -15   6  11          2.56        169.76       104.28 o
 -14   6  11         15.38        140.17        93.26 o
 -13   6  11       2398.49       2400.10       127.19 o
 -12   6  11        549.35        389.99        79.62 o
 -11   6  11         40.22         91.13        74.42 o
 -10   6  11        383.31        379.97        84.53 o
  -9   6  11       2076.16       2540.39       122.98 o
  -8   6  11        546.59        545.59        78.74 o
  -7   6  11        905.00        725.16        84.68 o
  -6   6  11       3467.33       3577.93       108.63 o
  -5   6  11       1459.74       1619.78       103.56 o
  -4   6  11         71.88         68.90        62.29 o
  -3   6  11       6152.31       6545.70       149.45 o
  -2   6  11        743.52       1466.70        74.26 o
  -1   6  11       8206.55       7815.92       266.77 o
   0   6  11        213.73        480.13        69.30 o
   1   6  11       7991.21       7400.85       144.45 o
   2   6  11       4215.75       4989.48       134.78 o
   3   6  11       2518.55       2868.01       100.04 o
   4   6  11        627.24        928.31        73.97 o
   5   6  11         92.06        319.63        71.33 o
   6   6  11        766.76       1102.61        79.41 o
   7   6  11        362.99        312.49        72.37 o
   8   6  11        575.82        311.77        71.00 o
   9   6  11       1078.20       1171.48        92.93 o
  10   6  11        777.46        942.81       115.08 o
  11   6  11       1679.48       1397.12        91.14 o
  12   6  11       1852.83       1440.94       514.44 o
 -14   7  11         69.79        185.76        94.44 o
 -13   7  11        713.68        745.19        96.47 o
 -12   7  11       4203.44       4195.30       151.53 o
 -11   7  11         86.44        151.15        59.24 o
 -10   7  11          5.86         14.46        77.17 o
  -9   7  11        629.49        691.96       102.71 o
  -8   7  11       2179.81       1696.17       104.69 o
  -7   7  11        579.77        504.54        86.27 o
  -6   7  11      13634.81      14187.48       240.43 o
  -5   7  11        533.64        418.01        68.33 o
  -4   7  11       1125.78       1204.28        78.35 o
  -3   7  11          3.68         60.45        65.58 o
  -2   7  11       6675.68       5491.72       140.92 o
  -1   7  11          9.98         31.31        68.61 o
   0   7  11         31.26        143.10        59.46 o
   1   7  11        825.94       1290.13        68.48 o
   2   7  11      13290.14      14198.27       245.71 o
   3   7  11       4024.65       3407.34       125.73 o
   4   7  11       1478.61       1418.38        75.03 o
   5   7  11        525.31        324.80        72.17 o
   6   7  11       2135.68       2135.16        86.48 o
   7   7  11        501.20        649.09        74.01 o
   8   7  11       3421.74       4070.65       221.10 o
   9   7  11        233.94        235.44       113.78 o
  10   7  11        229.81        131.94       115.79 o
  11   7  11        407.88        188.83       121.58 o
 -14   8  11        564.74        660.05       104.77 o
 -13   8  11        709.63        630.42       105.36 o
 -12   8  11        478.65        577.54       102.99 o
 -11   8  11        563.22        568.04       119.65 o
 -10   8  11        965.24       1044.30       113.08 o
  -9   8  11       1128.08       1038.24        92.51 o
  -8   8  11         12.80         41.24        78.37 o
  -7   8  11        548.14        367.74        78.50 o
  -6   8  11       1310.69       1376.73        84.49 o
  -5   8  11       3641.30       3376.56       108.03 o
  -4   8  11        326.05        390.44        76.62 o
  -3   8  11       1458.23       1442.93        82.81 o
  -2   8  11         19.45         31.80        65.88 o
  -1   8  11       2691.12       2410.36        95.82 o
   0   8  11        463.39        193.13        59.26 o
   1   8  11       7270.36       7536.73       172.65 o
   2   8  11       3394.89       2785.97       115.88 o
   3   8  11       2833.17       2969.61        98.23 o
   4   8  11       2900.15       2872.09       127.89 o
   5   8  11        159.77        362.40        66.46 o
   6   8  11         59.11          4.53        50.72 o
   7   8  11        166.80        100.13        80.80 o
   8   8  11         28.22         54.66        83.11 o
   9   8  11       1085.89       1101.54        94.67 o
  10   8  11        751.73        648.67       124.77 o
  11   8  11          8.60         41.69       109.56 o
 -14   9  11       1839.77       1487.24       142.11 o
 -13   9  11        178.61        138.16        99.02 o
 -12   9  11         63.93        216.01        99.60 o
 -11   9  11       1135.58       1352.20       114.98 o
 -10   9  11        102.61         57.87        68.00 o
  -9   9  11        471.40        333.82        76.90 o
  -8   9  11         22.72         82.43        77.07 o
  -7   9  11       1293.56       1418.87        99.28 o
  -6   9  11         87.02         96.18        71.34 o
  -5   9  11         55.62         68.46        69.48 o
  -4   9  11       1042.01        948.68        85.39 o
  -3   9  11         20.78         61.31        69.44 o
  -2   9  11        315.12        305.92        80.32 o
  -1   9  11       4196.90       4123.93       141.06 o
   0   9  11       2160.03       2468.25        99.69 o
   1   9  11        923.45       1350.09        96.93 o
   2   9  11        188.37        228.98        68.44 o
   3   9  11       5287.15       5219.41       134.59 o
   4   9  11        112.64        157.89        68.52 o
   5   9  11          3.70         19.89        66.39 o
   6   9  11       1160.01        856.99       105.97 o
   7   9  11       6014.70       7257.30       266.17 o
   8   9  11         19.08         86.90        75.40 o
   9   9  11        948.06       1404.71       214.50 o
  10   9  11         85.28         84.03       156.88 o
 -13  10  11        246.06        300.40       107.74 o
 -12  10  11         39.46         61.65        96.11 o
 -11  10  11        431.80        313.93       100.76 o
 -10  10  11        499.56        234.68        86.75 o
  -9  10  11        260.49        282.70        56.77 o
  -8  10  11       4612.54       4959.25       137.39 o
  -7  10  11        359.73        408.18        83.32 o
  -6  10  11       2279.29       2255.29       109.71 o
  -5  10  11          3.69          9.25        71.19 o
  -4  10  11        121.16         35.00        71.56 o
  -3  10  11          2.73         12.03        70.80 o
  -2  10  11          1.01         38.17        74.07 o
  -1  10  11        145.00        248.70        72.80 o
   0  10  11         14.57         40.10        62.14 o
   1  10  11        714.38        611.61        69.00 o
   2  10  11        422.49        251.56        75.97 o
   3  10  11        143.85         96.75        63.04 o
   4  10  11       2442.16       2096.54       105.75 o
   5  10  11        187.87         71.08        71.10 o
   6  10  11       3493.15       3267.89       137.51 o
   7  10  11        528.68        471.81       110.06 o
   8  10  11        278.01        383.44       130.19 o
   9  10  11        527.69        145.10       122.06 o
  10  10  11        874.56        906.37       210.38 o
 -12  11  11          1.76        106.58       101.88 o
 -11  11  11         14.37        117.78        94.14 o
 -10  11  11        254.46        272.65        95.00 o
  -9  11  11       7495.70       8265.19       210.55 o
  -8  11  11        133.19        180.43        73.89 o
  -7  11  11         64.80        287.47        84.91 o
  -6  11  11        520.91        716.16        85.45 o
  -5  11  11       6414.60       6601.30       175.82 o
  -4  11  11        802.35        823.90        92.90 o
  -3  11  11       1519.91       1719.67       105.47 o
  -2  11  11        127.84        148.62        81.15 o
  -1  11  11       3230.73       2419.58       132.31 o
   0  11  11         18.12         55.42        71.18 o
   1  11  11       2791.34       2956.48       106.48 o
   2  11  11        109.48         74.51        75.98 o
   3  11  11       1906.25       2541.32       112.97 o
   4  11  11        183.26        399.33        88.33 o
   5  11  11        334.46        195.09        75.67 o
   6  11  11       1460.22       1604.66       112.31 o
   7  11  11        108.26        160.43        94.87 o
   8  11  11         55.52        129.57       172.57 o
   9  11  11        151.97        103.77       146.55 o
 -12  12  11        165.43        225.34       109.00 o
 -11  12  11        368.76        602.64       111.15 o
 -10  12  11         14.77         43.29        91.08 o
  -9  12  11       1497.99       1867.57       110.97 o
  -8  12  11        854.81        916.76       111.80 o
  -7  12  11         80.47        123.40        87.56 o
  -6  12  11       3119.82       3152.35       130.82 o
  -5  12  11        260.05        259.85        86.89 o
  -4  12  11       3057.87       3252.40       132.12 o
  -3  12  11        228.59        225.31        81.05 o
  -2  12  11         12.42        219.17        78.71 o
  -1  12  11       1683.44       1533.92       100.06 o
   0  12  11        368.64        467.33        77.50 o
   1  12  11        549.80       1026.21       190.40 o
   2  12  11       1315.25       1373.23        95.07 o
   3  12  11        546.66        819.92       104.07 o
   4  12  11       2252.57       2542.13       130.01 o
   5  12  11        804.68        715.32        91.07 o
   6  12  11        419.98        363.79        81.59 o
   7  12  11       1844.01       2089.07       144.49 o
   8  12  11       1825.22       1649.29       212.98 o
   9  12  11        746.10        791.57       497.16 o
 -11  13  11        175.09        306.69       107.02 o
 -10  13  11         25.64        231.40       105.30 o
  -9  13  11         18.22        112.18        92.66 o
  -8  13  11       5596.57       4816.31       168.09 o
  -7  13  11          2.58        511.19       127.94 o
  -6  13  11       1802.49       1366.34       108.75 o
  -5  13  11        557.42        646.74       105.34 o
  -4  13  11        849.46        717.20       114.94 o
  -3  13  11         15.42         58.90        84.60 o
  -2  13  11         24.53          6.11       102.82 o
  -1  13  11         16.52         22.93        78.66 o
   0  13  11       1740.70       1594.97       106.39 o
   1  13  11         28.38        221.83        86.95 o
   2  13  11         93.42        225.03        96.78 o
   3  13  11          6.34         11.52        81.14 o
   4  13  11        530.69        477.82       109.07 o
   5  13  11       1140.22       1375.74       108.32 o
   6  13  11       1266.01       1744.44       114.70 o
   7  13  11       1491.45       1182.55       203.70 o
   8  13  11        226.07        175.23       109.46 o
 -10  14  11       1141.68       1028.00       121.93 o
  -9  14  11        163.85         66.69       103.14 o
  -8  14  11        513.23        405.58       101.80 o
  -7  14  11        111.51        157.58        64.45 o
  -6  14  11       1537.91       1568.89       116.62 o
  -5  14  11       3353.98       2626.63       134.09 o
  -4  14  11          0.02         80.82        92.68 o
  -3  14  11        817.51        639.89       105.06 o
  -2  14  11        687.44        765.61       106.89 o
  -1  14  11        774.10        661.89       133.38 o
   0  14  11        263.07        291.13        86.05 o
   1  14  11       1284.04        986.04       111.11 o
   2  14  11        105.04         95.70        94.80 o
   3  14  11        314.87        142.41        83.04 o
   4  14  11        714.04        951.81       131.40 o
   5  14  11         10.91         79.53        93.05 o
   6  14  11        152.96        241.25        90.65 o
   7  14  11       1920.15       1833.43       267.32 o
  -9  15  11        532.36        349.21       119.36 o
  -8  15  11        154.75        214.59       109.72 o
  -7  15  11        642.88        585.14        99.38 o
  -6  15  11       2594.02       2158.81       138.20 o
  -5  15  11       1240.05       1189.88       127.11 o
  -4  15  11        482.53        236.70       101.22 o
  -3  15  11          2.76         65.09        97.25 o
  -2  15  11        508.11        196.41        99.65 o
  -1  15  11        351.45        370.26        99.59 o
   0  15  11        366.87        367.66        95.00 o
   1  15  11       1222.37       1334.77       106.77 o
   2  15  11        793.12        321.11        99.96 o
   3  15  11       1230.85       1116.25       106.76 o
   4  15  11        341.25        660.37       144.16 o
   5  15  11       1757.47       2115.36       178.96 o
  -7  16  11        312.46        158.27       118.10 o
  -6  16  11       1037.58        689.45       123.62 o
  -5  16  11         57.83        102.86       103.45 o
  -4  16  11        849.91        807.29       119.69 o
  -3  16  11       1035.97        635.58       111.62 o
  -2  16  11        600.57        458.78       102.58 o
  -1  16  11        129.61         56.25        94.46 o
   0  16  11         77.46        152.85        89.16 o
   1  16  11         49.97         81.71        78.21 o
   2  16  11        242.93        130.68       112.24 o
   3  16  11        132.42        100.41        99.85 o
   4  16  11       4716.07       4885.05       257.38 o
  -5  17  11         43.44         79.11       110.35 o
  -4  17  11       1256.14       1310.10       141.26 o
  -3  17  11       1044.51       1047.74       137.34 o
  -2  17  11       2243.99       2355.41       159.73 o
  -1  17  11       1257.82       1152.71       131.75 o
   0  17  11          0.07         68.82       105.46 o
   1  17  11       1290.67       1409.21       151.42 o
   2  17  11       2087.99       2043.23       176.17 o
 -14   0  12       2488.54       3008.71       189.51 o
 -12   0  12        158.98        130.83       127.81 o
 -10   0  12        634.05        715.50       121.13 o
  -8   0  12      17086.45      16109.24       440.43 o
  -6   0  12       2437.70       2535.00       118.29 o
  -4   0  12       1244.95       1006.23       134.45 o
  -2   0  12       1291.85       2209.92       145.82 o
   0   0  12       4470.38       3174.49       142.42 o
   2   0  12      22687.03      27265.70       551.40 o
   4   0  12       4500.42       4637.24       146.57 o
   6   0  12      14300.42      13777.23       398.13 o
   8   0  12        267.21       1156.47       180.84 o
  10   0  12         12.92        385.27       140.13 o
  12   0  12       3966.41       3238.23       249.84 o
 -15   1  12        661.02        622.78       116.42 o
 -14   1  12        130.96        268.76        97.12 o
 -13   1  12        734.02        784.60       112.80 o
 -12   1  12         57.06        120.35        85.88 o
 -11   1  12       2004.91       1635.05       116.03 o
 -10   1  12        282.70        416.47       105.14 o
  -9   1  12       6168.63       6774.52       160.06 o
  -8   1  12         18.10         54.48        69.27 o
  -7   1  12        288.52        375.04        71.67 o
  -6   1  12       3766.14       4011.15       107.38 o
  -5   1  12       1135.37        971.63        80.21 o
  -4   1  12       1757.07       1364.31        88.15 o
  -3   1  12       1247.20        644.68        65.75 o
  -2   1  12       1932.62       2081.49        75.68 o
  -1   1  12        747.56        488.24        63.72 o
   0   1  12        440.56        147.07        61.57 o
   1   1  12       2488.82       4344.88        98.16 o
   2   1  12        176.63         90.69        57.99 o
   3   1  12        194.40        156.74        58.36 o
   4   1  12       1842.94       1648.62        86.04 o
   5   1  12       2346.98       2640.23       104.95 o
   6   1  12       2222.29       2066.81        95.14 o
   7   1  12         30.69        164.99        78.68 o
   8   1  12        245.00        570.65       101.50 o
   9   1  12        220.72        409.82        89.52 o
  10   1  12        184.83        315.48        92.45 o
  11   1  12        260.86        612.69       152.96 o
  12   1  12         83.10        156.75       117.55 o
 -15   2  12        248.09        321.10       107.95 o
 -14   2  12         10.59        135.91        98.96 o
 -13   2  12        462.81        355.48        95.76 o
 -12   2  12         61.27        144.42        91.49 o
 -11   2  12        151.94        322.61        90.41 o
 -10   2  12       2485.18       2390.62       115.39 o
  -9   2  12        747.33        696.66        86.45 o
  -8   2  12       1532.47       1554.51        85.88 o
  -7   2  12        517.00        410.20        97.73 o
  -6   2  12        246.64        320.85        82.20 o
  -5   2  12       5729.07       6109.82       170.41 o
  -4   2  12        424.50        844.03        79.46 o
  -3   2  12      10438.51       8894.93       188.25 o
  -2   2  12       9518.55       8405.03       177.44 o
  -1   2  12        108.55        198.07        64.76 o
   0   2  12         90.10        113.58        51.51 o
   1   2  12      27026.33      26258.15       418.44 o
   2   2  12        642.82       1184.65        88.21 o
   3   2  12         12.67         69.97        57.95 o
   4   2  12       6822.85       6893.85       166.75 o
   5   2  12        213.48        436.51        76.57 o
   6   2  12        330.68        143.59        74.65 o
   7   2  12        648.63        736.01        89.92 o
   8   2  12       2812.94       3149.32       134.38 o
   9   2  12         85.28        167.48        85.59 o
  10   2  12       1674.19       1655.02       115.22 o
  11   2  12       5634.72       6349.35       195.23 o
  12   2  12        202.30        222.81       103.22 o
 -15   3  12          1.77        173.12        85.64 o
 -14   3  12       4560.13       3946.28       171.04 o
 -13   3  12       2075.53       2327.01       119.96 o
 -12   3  12         41.82         36.44        87.33 o
 -11   3  12       1425.75       1438.50        90.67 o
 -10   3  12        236.37        102.07        74.54 o
  -9   3  12         19.95         53.66        69.60 o
  -8   3  12          1.04         81.06        69.58 o
  -7   3  12         28.71        303.82        97.07 o
  -6   3  12        266.81        221.27        68.20 o
  -5   3  12       3400.65       3915.13       111.94 o
  -4   3  12          3.47         97.93        65.35 o
  -3   3  12       3129.79       2322.55       105.45 o
  -2   3  12      16098.27      17302.87       395.14 o
  -1   3  12        492.09        394.53        68.08 o
   0   3  12       1705.26       1439.86        73.65 o
   1   3  12        853.00       1003.16        85.39 o
   2   3  12        991.90       1361.22        78.63 o
   3   3  12       3252.04       3644.04        96.10 o
   4   3  12       2128.30       3176.42       106.88 o
   5   3  12        660.83        853.80        72.74 o
   6   3  12          0.64        195.59        71.79 o
   7   3  12        336.52        350.51        80.06 o
   8   3  12       1435.91       1297.40       106.27 o
   9   3  12        287.74        324.76        83.77 o
  10   3  12       3325.67       3540.78       140.13 o
  11   3  12        450.89        230.13       114.52 o
 -15   4  12       2795.12       1947.68       148.13 o
 -14   4  12        563.88        756.23        92.32 o
 -13   4  12       3042.35       2993.08       139.37 o
 -12   4  12       1842.14       2124.81       112.11 o
 -11   4  12       2473.35       1922.08       109.10 o
 -10   4  12        790.42        740.05        88.87 o
  -9   4  12        714.70       1006.96        95.10 o
  -8   4  12       1017.05       1413.55        93.24 o
  -7   4  12         26.59         40.48        67.17 o
  -6   4  12       1106.53       1828.33        94.92 o
  -5   4  12         37.24         70.03        67.23 o
  -4   4  12       2928.25       2666.67       109.33 o
  -3   4  12       1316.27       1326.74        76.65 o
  -2   4  12        255.67         99.66        63.15 o
  -1   4  12      14575.66      12968.66       230.71 o
   0   4  12         27.59        159.70        67.66 o
   1   4  12       1918.27       1448.10        80.00 o
   2   4  12        684.87        427.16        72.06 o
   3   4  12        193.79        282.69        76.62 o
   4   4  12       1371.28       1618.10        92.09 o
   5   4  12        208.15        246.68        74.94 o
   6   4  12        261.52        222.71        76.84 o
   7   4  12        136.18        195.00        84.34 o
   8   4  12       1367.06       1406.98       106.55 o
   9   4  12       2130.39       2343.52       127.74 o
  10   4  12         63.44        107.49        92.66 o
  11   4  12       3877.81       3261.97       154.50 o
 -15   5  12          0.68        130.06       107.82 o
 -14   5  12       1269.31       1002.87       121.60 o
 -13   5  12       1398.13       1850.36       126.86 o
 -12   5  12       6261.18       6304.81       154.16 o
 -11   5  12         70.71        436.00        94.96 o
 -10   5  12         30.87        256.40        78.73 o
  -9   5  12       1232.23        948.89        82.17 o
  -8   5  12       3074.14       2642.93       106.47 o
  -7   5  12       1998.28       2740.21       109.54 o
  -6   5  12       2413.67       2420.97        96.02 o
  -5   5  12        210.81        113.12        66.16 o
  -4   5  12       1360.31       1404.98        75.37 o
  -3   5  12        414.10        463.69        71.27 o
  -2   5  12       2397.86       2565.46       101.46 o
  -1   5  12         35.54         79.19        65.31 o
   0   5  12       4656.93       4129.67       125.61 o
   1   5  12        113.00        126.79        62.65 o
   2   5  12       3587.91       3550.43       104.34 o
   3   5  12       1142.00       1059.54        97.55 o
   4   5  12        210.05        239.16        70.06 o
   5   5  12        808.59        693.53        78.46 o
   6   5  12          0.58        121.64        76.59 o
   7   5  12        796.27        935.38        89.01 o
   8   5  12          6.42        121.90        76.20 o
   9   5  12          7.14        127.71        88.27 o
  10   5  12        157.02        288.61        91.87 o
  11   5  12       1460.57       1283.35       124.32 o
 -14   6  12         83.39        221.44        98.91 o
 -13   6  12        977.12       1054.77       142.38 o
 -12   6  12        651.81        623.69       108.74 o
 -11   6  12       1285.78       1067.79        99.21 o
 -10   6  12        107.22        216.15        84.78 o
  -9   6  12        450.58        666.42        83.26 o
  -8   6  12         16.80         39.06        71.36 o
  -7   6  12        102.89        110.44        71.07 o
  -6   6  12       4548.80       4679.32       140.81 o
  -5   6  12       2819.12       3110.25       106.27 o
  -4   6  12          6.12         90.07        60.69 o
  -3   6  12       1128.67       1402.98        89.63 o
  -2   6  12       2043.62       2010.65        95.91 o
  -1   6  12       3988.06       4828.81        98.72 o
   0   6  12       1730.64       1882.03        87.38 o
   1   6  12       1176.82       1164.46        77.55 o
   2   6  12       2081.23       2074.89        82.71 o
   3   6  12       1924.91       1383.91        86.18 o
   4   6  12       6341.98       5609.79       180.38 o
   5   6  12       1836.10       1605.81       110.32 o
   6   6  12         34.90         75.08        69.94 o
   7   6  12        193.74        175.62        75.14 o
   8   6  12       3000.64       2905.45       122.30 o
   9   6  12        645.79        408.99        94.77 o
  10   6  12       1695.86       1968.36       114.92 o
  11   6  12        698.09        537.46       101.07 o
 -14   7  12         12.41        230.87       102.71 o
 -13   7  12          0.23        115.23        88.06 o
 -12   7  12       2223.19       2222.74       122.69 o
 -11   7  12       2092.06       2174.73       112.90 o
 -10   7  12          0.47         90.25        83.78 o
  -9   7  12         15.74        267.09       106.37 o
  -8   7  12         12.83         42.52        74.70 o
  -7   7  12       3733.81       4101.88       148.99 o
  -6   7  12        621.53        627.68        91.72 o
  -5   7  12        106.86        114.30        66.29 o
  -4   7  12        114.56        455.37        88.86 o
  -3   7  12         16.28         65.40        66.00 o
  -2   7  12        215.21        103.57        64.66 o
  -1   7  12         19.34         20.69        63.39 o
   0   7  12       2094.42       2160.03        97.45 o
   1   7  12        307.19        217.47        56.99 o
   2   7  12       8398.59       9405.63       169.05 o
   3   7  12       3800.79       3473.18       102.50 o
   4   7  12        693.21        494.38        77.67 o
   5   7  12       4150.11       3592.88       124.53 o
   6   7  12       1359.78       1228.54        99.81 o
   7   7  12        463.28        535.42        75.76 o
   8   7  12        117.67        219.74        69.27 o
   9   7  12       2424.42       2471.69       157.12 o
  10   7  12          0.08         47.05        94.60 o
  11   7  12          1.80         91.47       459.70 o
 -14   8  12        129.66        194.60       108.31 o
 -13   8  12         32.32         59.69        93.73 o
 -12   8  12         45.05        113.17        86.24 o
 -11   8  12       4375.08       4851.73       159.22 o
 -10   8  12       3783.24       3406.33       133.74 o
  -9   8  12        117.62         53.29        82.40 o
  -8   8  12       1886.29       1867.26       112.11 o
  -7   8  12       1339.80       1198.17        90.14 o
  -6   8  12       1584.95       1645.38        87.99 o
  -5   8  12       2482.33       2026.41        94.99 o
  -4   8  12         14.32         71.36        69.94 o
  -3   8  12        270.24        429.48        71.27 o
  -2   8  12          1.19        106.30        67.93 o
  -1   8  12       8882.38       9489.81       199.07 o
   0   8  12         47.77         97.56        67.39 o
   1   8  12         68.41         70.44        57.98 o
   2   8  12         33.10         39.48        65.98 o
   3   8  12       4165.43       3472.56       126.06 o
   4   8  12       5293.47       5740.36       140.18 o
   5   8  12       1183.61       1442.34        98.83 o
   6   8  12         53.18         78.22        57.49 o
   7   8  12         44.57         45.57        68.61 o
   8   8  12       4345.25       3998.28       137.85 o
   9   8  12        771.96        822.95       104.22 o
  10   8  12        287.43        215.52        96.66 o
 -13   9  12        135.84        212.94       107.65 o
 -12   9  12        237.26        181.55       100.15 o
 -11   9  12         59.82         91.49        69.31 o
 -10   9  12         25.04        200.34        90.97 o
  -9   9  12       1145.14       1271.11       114.30 o
  -8   9  12         21.99        205.32        81.85 o
  -7   9  12        232.68        274.47        86.48 o
  -6   9  12        246.35        256.82        80.73 o
  -5   9  12         29.93         19.16        73.10 o
  -4   9  12       1929.90       1850.74        96.25 o
  -3   9  12        565.69        608.80        76.82 o
  -2   9  12       3187.87       3359.49       123.68 o
  -1   9  12        904.51        505.48        73.67 o
   0   9  12          3.35         57.15        63.55 o
   1   9  12        110.79         83.66        58.56 o
   2   9  12       3376.47       3105.09       101.43 o
   3   9  12         11.11         68.96        64.57 o
   4   9  12         32.24          4.04        73.32 o
   5   9  12        162.35        179.00        71.07 o
   6   9  12       1443.23       1006.42        81.40 o
   7   9  12       2655.28       3087.77       146.01 o
   8   9  12       3361.54       2910.37       133.87 o
   9   9  12        315.74        293.71       127.97 o
  10   9  12       1991.68       2513.34       157.48 o
 -13  10  12       1036.34       1165.00       140.20 o
 -12  10  12        339.76        268.77       105.14 o
 -11  10  12          3.28         52.68        91.03 o
 -10  10  12        561.39        575.50       102.63 o
  -9  10  12       2220.26       2084.14       115.55 o
  -8  10  12         87.36        117.77        84.84 o
  -7  10  12        117.40        271.23        87.46 o
  -6  10  12       1459.46       1539.20       104.23 o
  -5  10  12       1552.54       1740.16       101.32 o
  -4  10  12         16.72         28.65        75.58 o
  -3  10  12       1149.18       1242.01       104.92 o
  -2  10  12       2123.62       1885.47       110.23 o
  -1  10  12        898.22        865.49       121.82 o
   0  10  12       2554.06       2628.00        83.95 o
   1  10  12       1385.83       1044.12        82.46 o
   2  10  12       2144.15       2205.04        94.58 o
   3  10  12        261.13        109.21        67.93 o
   4  10  12        294.97        296.12        81.22 o
   5  10  12       1164.59       1113.02       105.79 o
   6  10  12       4080.36       4424.37       151.66 o
   7  10  12       2732.91       3594.12       233.54 o
   8  10  12         78.67        258.54       113.88 o
   9  10  12        185.39        173.84       162.67 o
 -12  11  12        465.70        513.47       113.36 o
 -11  11  12        766.94        728.33       106.18 o
 -10  11  12        611.20        518.23       100.01 o
  -9  11  12        528.66        540.98       107.59 o
  -8  11  12       1125.58       1037.54       103.71 o
  -7  11  12         12.03         38.90        81.94 o
  -6  11  12         41.11        114.13        84.17 o
  -5  11  12        546.57        478.67        95.27 o
  -4  11  12        242.16        366.45        87.78 o
  -3  11  12         95.93        194.78        87.30 o
  -2  11  12       1805.63       1792.00       105.30 o
  -1  11  12        868.13       1091.93       118.90 o
   0  11  12        298.46        302.79        74.10 o
   1  11  12        458.29        343.80        78.86 o
   2  11  12       1808.75       1683.99       109.45 o
   3  11  12        264.74        375.90        78.51 o
   4  11  12        408.28        319.42        85.69 o
   5  11  12        111.68        199.30        79.12 o
   6  11  12         38.11         79.87        72.75 o
   7  11  12          0.42         70.20        86.63 o
   8  11  12        807.28       1240.08       115.66 o
 -11  12  12        281.81        430.78       108.11 o
 -10  12  12        186.57        137.95        91.94 o
  -9  12  12       1528.01       1238.15       115.80 o
  -8  12  12       4570.43       3992.12       141.92 o
  -7  12  12        209.34        341.34        94.76 o
  -6  12  12        192.27        187.51        92.41 o
  -5  12  12        282.91        324.26        92.84 o
  -4  12  12        114.18        103.42        88.28 o
  -3  12  12       1007.52       1269.37       103.81 o
  -2  12  12        122.22        137.75        83.22 o
  -1  12  12          6.70         55.86        77.75 o
   0  12  12         50.50        147.81        81.75 o
   1  12  12       2260.80       2341.15       126.86 o
   2  12  12        843.17        634.15        90.17 o
   3  12  12         38.17        137.79        73.68 o
   4  12  12       1945.03       1747.43       112.34 o
   5  12  12        479.99        598.18        96.67 o
   6  12  12       1146.61       1294.11       104.94 o
   7  12  12       3035.33       2644.89       175.88 o
   8  12  12        539.98        797.00        97.81 o
 -10  13  12         79.80         98.07       105.17 o
  -9  13  12       7628.04       7148.02       194.70 o
  -8  13  12        257.89        333.78        96.12 o
  -7  13  12        182.18        132.56        96.54 o
  -6  13  12        103.57         44.45        94.52 o
  -5  13  12        353.91        175.95        96.03 o
  -4  13  12        124.57        128.22        90.47 o
  -3  13  12          1.66         66.65        88.32 o
  -2  13  12        617.22        920.39       117.26 o
  -1  13  12         60.79         99.14        88.99 o
   0  13  12        404.06        454.39        83.45 o
   1  13  12       1673.27       1407.67       117.16 o
   2  13  12        175.48        129.53        94.23 o
   3  13  12        263.91        361.19       102.08 o
   4  13  12        120.37        108.98        95.22 o
   5  13  12        295.38         58.01        87.72 o
   6  13  12          0.84         19.97        81.69 o
   7  13  12        729.43        823.03       141.99 o
  -9  14  12        161.99        128.17       109.77 o
  -8  14  12       1085.25       1185.16       119.06 o
  -7  14  12        267.40        154.61        99.59 o
  -6  14  12       5838.31       5926.52       179.58 o
  -5  14  12       1591.40       1890.04       127.25 o
  -4  14  12       5936.91       6119.53       185.49 o
  -3  14  12        639.69        797.32       111.08 o
  -2  14  12          0.68         97.85        88.64 o
  -1  14  12         21.92         13.65        86.08 o
   0  14  12         69.38        114.38        86.35 o
   1  14  12        485.70        359.36        96.93 o
   2  14  12        635.16        249.44        95.37 o
   3  14  12        968.50       1052.71       103.44 o
   4  14  12        224.46        153.67       112.93 o
   5  14  12        104.34        101.74       105.32 o
   6  14  12        516.76        383.03       111.89 o
  -8  15  12        200.81        157.03        98.80 o
  -7  15  12       1550.72       1418.69       119.34 o
  -6  15  12        223.32        428.14       112.77 o
  -5  15  12       3162.18       3118.85       153.72 o
  -4  15  12        100.86        227.72       101.49 o
  -3  15  12       3962.63       4004.68       147.24 o
  -2  15  12         22.66        175.09        99.97 o
  -1  15  12        914.64        513.68       111.29 o
   0  15  12       1123.04        650.21       100.65 o
   1  15  12        185.84        190.72       104.00 o
   2  15  12         71.20         11.25       105.71 o
   3  15  12        700.15        627.68       100.02 o
   4  15  12       1534.58       1176.81       159.81 o
  -6  16  12        156.77        288.35       113.16 o
  -5  16  12       1328.78       1647.46       145.77 o
  -4  16  12         95.70        110.46       109.55 o
  -3  16  12        787.16        838.63       139.58 o
  -2  16  12         18.50         94.70       108.06 o
  -1  16  12        806.46        721.48       124.39 o
   0  16  12        453.55        315.11       105.53 o
   1  16  12       3503.91       3085.06       167.50 o
   2  16  12         59.41         50.69       121.45 o
   3  16  12        318.85          0.18       250.85 o
  -2  17  12       1702.76       1365.74       150.24 o
  -1  17  12        154.15         89.23       151.39 o
 -15   0  13        117.61        127.71       152.78 o
 -13   0  13       8520.27       7711.52       320.81 o
 -11   0  13       2331.86       2481.44       205.36 o
  -9   0  13       1817.44       1491.86       157.59 o
  -7   0  13      22412.00      24666.88       503.80 o
  -5   0  13        295.36        157.07        93.86 o
  -3   0  13       1591.56       1569.16       107.51 o
  -1   0  13         14.64        136.28        83.25 o
   1   0  13      14771.63      13109.26       325.74 o
   3   0  13         19.26         66.20        81.37 o
   5   0  13       1678.09       2505.60       131.00 o
   7   0  13       7353.79       8233.60       222.63 o
   9   0  13       1494.94       2095.62       145.51 o
  11   0  13       6697.53       5222.18       309.64 o
 -15   1  13          0.14         93.73       108.95 o
 -14   1  13       1167.71       1071.70       113.53 o
 -13   1  13        111.97        103.65        95.13 o
 -12   1  13       1274.51       1207.23       114.17 o
 -11   1  13       2416.38       2372.24       119.90 o
 -10   1  13         60.79         39.85        82.80 o
  -9   1  13          7.07         37.58        75.25 o
  -8   1  13        694.92        618.58        78.46 o
  -7   1  13       3596.87       3889.55       115.86 o
  -6   1  13       1372.30       1446.92        82.81 o
  -5   1  13       4100.74       3781.33       123.79 o
  -4   1  13       1485.29       1730.26        93.09 o
  -3   1  13       9190.14       9114.64       165.14 o
  -2   1  13       5810.57       5696.30       132.64 o
  -1   1  13         82.82        178.23        49.51 o
   0   1  13        695.65        778.06        72.67 o
   1   1  13       3353.90       3743.30        96.16 o
   2   1  13       1974.99       1704.51        74.07 o
   3   1  13        716.30        645.91        65.20 o
   4   1  13         67.98        224.81        64.09 o
   5   1  13        410.73        272.84        69.78 o
   6   1  13       1846.11       2547.35       152.68 o
   7   1  13       3329.86       3687.17       118.32 o
   8   1  13       2584.15       2784.95       140.99 o
   9   1  13        424.70        440.31        95.07 o
  10   1  13         38.73        105.16        91.11 o
  11   1  13        303.72        408.94       102.06 o
 -15   2  13        587.14        801.23       125.48 o
 -14   2  13       1720.29       2344.80       143.60 o
 -13   2  13       1111.66       1146.69       113.21 o
 -12   2  13        363.66        267.18       103.95 o
 -11   2  13        612.08        618.74       103.80 o
 -10   2  13        211.35        213.18        80.34 o
  -9   2  13        810.55        573.98        81.74 o
  -8   2  13       6713.90       6153.85       152.91 o
  -7   2  13       2588.64       2439.62        97.65 o
  -6   2  13         61.71         78.32        69.38 o
  -5   2  13       3545.96       3485.63       115.61 o
  -4   2  13       8432.08       8824.51       148.60 o
  -3   2  13       1704.97       1773.67        87.37 o
  -2   2  13       2850.06       2952.46        89.67 o
  -1   2  13       9732.63      10499.87       173.75 o
   0   2  13        784.42       1210.41        83.07 o
   1   2  13      12271.09      12084.69       199.29 o
   2   2  13          8.51         75.39        61.47 o
   3   2  13       3388.45       4010.13       106.89 o
   4   2  13        332.24        598.15        71.21 o
   5   2  13        462.06        488.95        75.25 o
   6   2  13       4671.96       5706.55       137.81 o
   7   2  13       1856.14       2111.93       105.15 o
   8   2  13       2350.77       3219.75       130.30 o
   9   2  13       1225.90       1729.13       125.25 o
  10   2  13       3044.45       3140.82       148.82 o
  11   2  13         33.52         85.44       103.26 o
 -15   3  13        247.72        321.99       116.77 o
 -14   3  13         21.28        144.67       102.01 o
 -13   3  13        284.93        924.76       116.20 o
 -12   3  13         29.43         78.84        93.25 o
 -11   3  13        563.94        918.63        96.99 o
 -10   3  13       1153.56       1243.03        94.56 o
  -9   3  13       1734.95       1477.64        98.07 o
  -8   3  13          0.72        150.60        80.71 o
  -7   3  13       1355.91       1026.16        86.49 o
  -6   3  13        280.73        170.73        74.55 o
  -5   3  13        245.30        342.29        71.25 o
  -4   3  13       2849.47       2924.99        97.46 o
  -3   3  13        298.49        274.56        73.40 o
  -2   3  13          7.61         25.80        63.16 o
  -1   3  13         70.81         60.56        60.83 o
   0   3  13       5792.83       5802.12       131.94 o
   1   3  13          6.65         77.23        66.87 o
   2   3  13         12.32         65.92        60.63 o
   3   3  13       2508.31       3062.96       121.94 o
   4   3  13        739.37       1094.58        95.54 o
   5   3  13       2860.74       3405.60       110.69 o
   6   3  13       2404.32       2362.78        91.03 o
   7   3  13        796.96        973.80        91.50 o
   8   3  13        668.36        792.15       102.13 o
   9   3  13        359.85        885.08       100.13 o
  10   3  13         93.39        131.04       109.20 o
  11   3  13       3304.59       3617.14       199.17 o
 -14   4  13        213.45        448.90       116.11 o
 -13   4  13       1329.89       1412.90       126.17 o
 -12   4  13        250.99        172.93        89.06 o
 -11   4  13         64.03         85.86        87.79 o
 -10   4  13       4589.00       3465.69       136.92 o
  -9   4  13        649.76        723.14        86.54 o
  -8   4  13        169.77        192.92        72.39 o
  -7   4  13        390.25        133.32        74.00 o
  -6   4  13         36.30         66.14        69.00 o
  -5   4  13       2604.34       1950.37        90.43 o
  -4   4  13          7.51         60.42        65.39 o
  -3   4  13       4326.11       4206.92       106.95 o
  -2   4  13         41.79        250.89        64.63 o
  -1   4  13        200.13        223.43        61.20 o
   0   4  13         87.47         65.30        66.07 o
   1   4  13        864.48        552.34        73.51 o
   2   4  13        694.05        970.27        70.27 o
   3   4  13         43.73        286.06        73.57 o
   4   4  13       6541.23       7113.45       171.20 o
   5   4  13        662.70        656.22        83.37 o
   6   4  13       1017.43        708.45       125.55 o
   7   4  13        160.67        275.83        84.27 o
   8   4  13       4827.98       5379.76       158.28 o
   9   4  13         88.00         84.39        84.76 o
  10   4  13        477.99        599.55       120.98 o
  11   4  13        164.39        153.71       116.72 o
 -14   5  13         48.73        241.33       108.34 o
 -13   5  13        654.98        562.90       104.30 o
 -12   5  13        124.95        298.62        94.57 o
 -11   5  13        533.41        336.18        91.52 o
 -10   5  13        770.73        684.14        94.41 o
  -9   5  13       2152.48       1462.35        94.42 o
  -8   5  13         72.66         98.57        75.70 o
  -7   5  13       1516.34       1398.84       120.00 o
  -6   5  13          0.21         53.57        70.23 o
  -5   5  13       1393.65       1652.50        99.85 o
  -4   5  13         34.49        153.73        58.71 o
  -3   5  13        201.08        252.87        71.45 o
  -2   5  13        662.29       1121.18       154.48 o
  -1   5  13       5007.43       4455.05       119.02 o
   0   5  13        260.40        373.44        69.58 o
   1   5  13       2460.33       2608.87        94.09 o
   2   5  13       1735.60       1862.24        97.53 o
   3   5  13        855.50       1057.44        91.51 o
   4   5  13       1005.41       1567.99       121.20 o
   5   5  13       4177.02       4817.10       125.93 o
   6   5  13        454.82        377.04        88.01 o
   7   5  13        963.52       1460.88       102.57 o
   8   5  13        310.69        426.15        95.57 o
   9   5  13       2224.58       1719.16       110.18 o
  10   5  13        720.38        233.56       108.31 o
 -14   6  13          0.06        113.31       110.75 o
 -13   6  13       2115.26       2238.13       120.14 o
 -12   6  13         61.38        214.52        93.56 o
 -11   6  13       3412.69       3379.23       141.90 o
 -10   6  13        173.22        206.80        85.86 o
  -9   6  13       1535.32       1996.98       114.71 o
  -8   6  13       1550.48       1270.18        97.01 o
  -7   6  13        733.98        574.81        85.99 o
  -6   6  13        714.93        601.30        74.86 o
  -5   6  13       2579.90       2738.97       101.27 o
  -4   6  13        300.87        176.80        71.68 o
  -3   6  13       2853.39       2646.68        91.03 o
  -2   6  13        312.40        580.46        72.92 o
  -1   6  13        698.57        580.48        70.10 o
   0   6  13       1367.05       1493.41        75.51 o
   1   6  13          4.45         88.45        66.09 o
   2   6  13        337.56        332.11        72.53 o
   3   6  13         81.34         48.73        49.76 o
   4   6  13       3400.28       3375.81       120.67 o
   5   6  13        885.78       1066.14        90.68 o
   6   6  13       1350.39       1513.67       102.12 o
   7   6  13        273.43        272.79        83.74 o
   8   6  13        830.43        902.23        92.89 o
   9   6  13       1993.10       1973.45       104.01 o
  10   6  13         89.07         48.29        86.83 o
 -14   7  13        608.72        688.98       120.85 o
 -13   7  13         66.90         81.44        72.34 o
 -12   7  13         10.23        182.24        93.88 o
 -11   7  13        222.15        255.86        92.55 o
 -10   7  13       2589.87       2277.42       117.82 o
  -9   7  13        161.59        240.95        83.87 o
  -8   7  13        690.77        418.18        87.01 o
  -7   7  13       1301.89       1040.37        88.86 o
  -6   7  13       2742.86       3421.50       114.01 o
  -5   7  13       1646.15       1005.75        84.18 o
  -4   7  13       5092.57       5456.72       144.75 o
  -3   7  13          3.56         81.87        69.00 o
  -2   7  13       2145.96       2144.63        92.22 o
  -1   7  13         35.49        186.24        65.07 o
   0   7  13        716.36        538.54        77.53 o
   1   7  13        205.20        200.40        63.76 o
   2   7  13        291.73        142.12        71.96 o
   3   7  13        775.88        462.73        84.87 o
   4   7  13       2357.78       2748.27       110.46 o
   5   7  13         88.93        304.09        72.97 o
   6   7  13       1679.60       1551.69        98.27 o
   7   7  13       1357.31       1647.55       128.90 o
   8   7  13        328.57        222.76        76.73 o
   9   7  13         18.80        118.92        78.54 o
  10   7  13       2001.00       2306.01       162.53 o
 -13   8  13       1755.17       1592.36       135.31 o
 -12   8  13        220.98        328.36        87.24 o
 -11   8  13        824.83        742.21       104.14 o
 -10   8  13        357.52        472.98       100.42 o
  -9   8  13        102.86        325.01        90.74 o
  -8   8  13         55.14         68.89        79.99 o
  -7   8  13        157.93        169.55        81.18 o
  -6   8  13       4083.19       4090.20       129.29 o
  -5   8  13       5868.34       5671.93       166.33 o
  -4   8  13         31.57        194.61        73.07 o
  -3   8  13        211.45        319.38        75.72 o
  -2   8  13        856.04        923.07        81.50 o
  -1   8  13       3672.85       4015.05       114.61 o
   0   8  13       1131.54        494.93        76.29 o
   1   8  13       5156.93       5450.94       124.85 o
   2   8  13       1034.94       1588.99       106.99 o
   3   8  13       1308.88       1341.38        85.25 o
   4   8  13       3077.61       3176.13       144.29 o
   5   8  13         71.95         75.71        58.43 o
   6   8  13         45.46        136.18        73.68 o
   7   8  13          1.37        171.22        71.72 o
   8   8  13        507.43        876.43        99.06 o
   9   8  13        206.35        146.56       102.81 o
 -13   9  13        454.62        505.83       118.62 o
 -12   9  13       1709.67       1349.13       125.14 o
 -11   9  13       1103.10        589.51       103.62 o
 -10   9  13          8.26        109.17        91.05 o
  -9   9  13       5035.62       5596.86       155.42 o
  -8   9  13       1254.60        889.64        94.74 o
  -7   9  13       2753.93       2667.65       111.83 o
  -6   9  13         88.53         91.86        76.44 o
  -5   9  13       2108.55       2351.07       115.17 o
  -4   9  13        192.93        291.81        78.74 o
  -3   9  13        230.85        220.37        73.53 o
  -2   9  13       2834.65       3378.81       117.37 o
  -1   9  13       1163.66       1651.65       102.54 o
   0   9  13        269.53        158.40        71.45 o
   1   9  13       2721.80       2492.13       150.88 o
   2   9  13        859.44       1370.20       108.68 o
   3   9  13        573.40        704.56        77.12 o
   4   9  13        517.31        343.35        87.37 o
   5   9  13       4011.17       3589.54       133.90 o
   6   9  13         89.02        202.26        63.41 o
   7   9  13         28.61        416.91        99.85 o
   8   9  13        405.67        580.72       100.73 o
   9   9  13       1459.62       1659.97       125.45 o
 -12  10  13        483.42        317.12       109.44 o
 -11  10  13        103.46        122.02        75.55 o
 -10  10  13       2849.95       2670.34       125.02 o
  -9  10  13        705.59        673.55       102.01 o
  -8  10  13         38.44        136.65        88.59 o
  -7  10  13        151.57         77.76        84.38 o
  -6  10  13       2683.67       2492.94       108.32 o
  -5  10  13          0.77         64.66        84.54 o
  -4  10  13       3075.61       3036.70       130.34 o
  -3  10  13        174.40        383.83        82.43 o
  -2  10  13        181.45        451.27        82.24 o
  -1  10  13        298.55        395.94        75.18 o
   0  10  13         98.88        191.01        69.51 o
   1  10  13        473.66        757.35        90.07 o
   2  10  13       1227.54       1189.48        97.42 o
   3  10  13       1474.67       2194.15        93.82 o
   4  10  13       1184.68        955.93        91.10 o
   5  10  13         76.15        206.13        82.36 o
   6  10  13        125.10        222.16        91.07 o
   7  10  13        114.18        252.71        88.88 o
   8  10  13       1757.48       1576.77       123.53 o
 -11  11  13        481.35        552.58        87.80 o
 -10  11  13         62.14        234.94        94.78 o
  -9  11  13        235.12        309.55       100.03 o
  -8  11  13        703.65       1006.04       105.77 o
  -7  11  13       6768.68       6285.24       170.12 o
  -6  11  13        568.03        705.95       101.29 o
  -5  11  13       2131.92       2118.79       116.16 o
  -4  11  13        358.34        498.30        90.29 o
  -3  11  13       4780.29       4502.04       154.89 o
  -2  11  13       1525.34       2120.80       113.65 o
  -1  11  13        360.40        444.10        88.77 o
   0  11  13        842.36        996.89        95.89 o
   1  11  13          6.40         49.88        77.84 o
   2  11  13        147.58        102.84        79.34 o
   3  11  13       2985.22       3133.92       117.59 o
   4  11  13        699.79        622.63        96.78 o
   5  11  13        176.61        236.77        84.84 o
   6  11  13         47.14         64.21        73.25 o
   7  11  13       5759.79       4952.83       183.22 o
   8  11  13          1.90         67.86        83.77 o
 -11  12  13       2425.08       2799.44       167.64 o
 -10  12  13        536.52        593.26       117.09 o
  -9  12  13       1182.36       1565.57       122.49 o
  -8  12  13        566.97        810.21       109.36 o
  -7  12  13         62.02        121.89        96.43 o
  -6  12  13       1640.23       1593.33       124.37 o
  -5  12  13        327.62        490.80       100.77 o
  -4  12  13       2330.51       1822.13       112.08 o
  -3  12  13          3.40         69.15        88.74 o
  -2  12  13        562.63        545.61        93.17 o
  -1  12  13       1310.22       1430.75       111.64 o
   0  12  13         59.99        117.13        76.83 o
   1  12  13       3289.27       2879.71       125.75 o
   2  12  13       1115.80       1259.59       110.32 o
   3  12  13         36.63        108.65        80.66 o
   4  12  13         20.75        192.92        90.25 o
   5  12  13        322.43        328.00        92.09 o
   6  12  13       2566.87       2359.33       116.92 o
   7  12  13       1662.51       1680.36       153.12 o
 -10  13  13        139.81        184.01       100.42 o
  -9  13  13        285.63        220.71       100.13 o
  -8  13  13          9.84        406.37       102.12 o
  -7  13  13         78.47        114.55       100.58 o
  -6  13  13       2387.88       2044.30       127.54 o
  -5  13  13        189.16         68.74        96.77 o
  -4  13  13        325.91         75.50        95.98 o
  -3  13  13         14.57        249.83        96.77 o
  -2  13  13       1542.28       1565.67       117.53 o
  -1  13  13       1465.29       1796.18       116.84 o
   0  13  13        139.96        110.90        86.21 o
   1  13  13        167.55        100.27        88.09 o
   2  13  13        116.93        323.54        89.83 o
   3  13  13        554.40        499.62        90.41 o
   4  13  13        330.89        309.07       111.67 o
   5  13  13        549.96        413.91       125.53 o
   6  13  13         31.93         97.17        97.49 o
  -8  14  13        119.02        321.70       120.26 o
  -7  14  13        478.22        378.16       109.61 o
  -6  14  13        934.05        543.61       111.00 o
  -5  14  13         12.05         64.10       101.35 o
  -4  14  13        251.85        149.29       101.77 o
  -3  14  13        750.32        733.08       103.09 o
  -2  14  13         29.42        162.05        95.42 o
  -1  14  13       2403.84       2595.09       144.81 o
   0  14  13        646.00        808.21       101.51 o
   1  14  13       1074.02        761.16       116.07 o
   2  14  13        209.63         74.28        94.53 o
   3  14  13         32.28         99.75        91.31 o
   4  14  13        283.07        445.05       118.08 o
   5  14  13         47.55       1864.09       232.68 o
  -7  15  13       1576.82       1774.16       144.82 o
  -6  15  13         26.21        193.50       111.39 o
  -5  15  13        812.45        561.68       119.36 o
  -4  15  13        198.33        304.29       112.58 o
  -3  15  13        103.06        190.53       101.11 o
  -2  15  13        842.91        753.27       109.17 o
  -1  15  13          0.89         41.63       105.21 o
   0  15  13          6.67         67.00        92.86 o
   1  15  13        425.30        448.08       122.69 o
   2  15  13        403.30        381.25       123.89 o
   3  15  13        911.09       1296.77       143.60 o
  -4  16  13       1484.35       1231.67       128.99 o
  -3  16  13        152.03        260.55       126.54 o
  -2  16  13         20.03         76.76       117.35 o
  -1  16  13         59.83        114.23       118.51 o
   0  16  13         40.32        137.74       102.31 o
   1  16  13         61.20        155.11       375.69 o
 -14   0  14        289.37        507.60       168.94 o
 -12   0  14        192.81        326.67       142.98 o
 -10   0  14        569.21        276.92       136.18 o
  -8   0  14       1913.24       1469.57       127.24 o
  -6   0  14       5973.81       5720.57       206.05 o
  -4   0  14        165.68        191.01        96.79 o
  -2   0  14        882.59        693.43        92.81 o
   0   0  14        170.87        197.88        92.58 o
   2   0  14         23.98         39.23        90.91 o
   4   0  14       7152.74       8051.50       240.89 o
   6   0  14       4665.71       3731.11       197.34 o
   8   0  14       6950.80       7759.00       267.58 o
  10   0  14        762.15        571.40       194.07 o
 -14   1  14        193.37        255.36       113.57 o
 -13   1  14        932.15       1009.91       112.90 o
 -12   1  14         43.44        131.14       100.07 o
 -11   1  14         64.93        166.66        96.54 o
 -10   1  14        478.59        234.09        90.42 o
  -9   1  14         40.26        102.08        81.74 o
  -8   1  14       2825.13       2544.94       110.97 o
  -7   1  14       6645.66       5721.37       151.90 o
  -6   1  14       3053.02       2640.64       122.14 o
  -5   1  14        342.35        515.14        74.44 o
  -4   1  14       1715.43       1690.08        84.57 o
  -3   1  14        183.57        157.41        69.13 o
  -2   1  14        550.60        544.53        50.51 o
  -1   1  14         62.29        173.71        56.08 o
   0   1  14        128.45         76.59        59.50 o
   1   1  14         50.78         39.52        64.06 o
   2   1  14        275.47        395.22        66.89 o
   3   1  14        722.20        727.44        72.91 o
   4   1  14       1937.24       1973.10        82.91 o
   5   1  14        471.32       1188.33        86.45 o
   6   1  14       4452.61       4859.92       141.64 o
   7   1  14       4540.34       5181.74       147.49 o
   8   1  14       3287.47       3229.81       130.50 o
   9   1  14       2536.73       1956.81       118.05 o
  10   1  14        171.34        231.15       111.06 o
 -14   2  14       1056.17       1271.72       129.84 o
 -13   2  14        572.51        419.79       108.88 o
 -12   2  14       1603.17       1542.59       120.80 o
 -11   2  14         73.06        148.94        93.87 o
 -10   2  14        165.00         47.74        84.51 o
  -9   2  14         82.22        110.84        81.45 o
  -8   2  14       1118.07        877.88        92.12 o
  -7   2  14        104.25        215.34        78.39 o
  -6   2  14       1148.52        947.74        87.49 o
  -5   2  14        141.75        137.10        71.50 o
  -4   2  14       1042.55        597.43        74.27 o
  -3   2  14        857.47        940.99        66.29 o
  -2   2  14        370.95        251.95        64.15 o
  -1   2  14       1008.82       1165.60        75.90 o
   0   2  14         13.06         41.05        64.38 o
   1   2  14        377.77        965.32        75.29 o
   2   2  14       1421.41       1651.81        89.68 o
   3   2  14       2887.29       3482.26        99.65 o
   4   2  14       5190.69       6167.70       132.09 o
   5   2  14         56.15        170.28        82.28 o
   6   2  14          2.50        153.43        79.17 o
   7   2  14          0.02         87.30        79.89 o
   8   2  14        388.19       1031.97       124.48 o
   9   2  14        130.57        495.04        82.38 o
  10   2  14        347.83        715.55       117.23 o
 -14   3  14        109.88        241.97       113.48 o
 -13   3  14          4.87        143.55       103.28 o
 -12   3  14        203.11        181.71        98.87 o
 -11   3  14          0.22         50.17        85.21 o
 -10   3  14       2180.96       2585.09       120.08 o
  -9   3  14        783.60        912.98        88.88 o
  -8   3  14       2572.36       2956.59       122.91 o
  -7   3  14        730.51        733.33        84.03 o
  -6   3  14        525.82        597.88        79.76 o
  -5   3  14       2325.48       2178.47       100.74 o
  -4   3  14         27.69        185.42        68.22 o
  -3   3  14        232.22        236.89        70.43 o
  -2   3  14       5461.87       5676.44       124.40 o
  -1   3  14       3556.29       3906.25        95.04 o
   0   3  14        253.23        276.51        46.48 o
   1   3  14       1427.56       1696.94        82.31 o
   2   3  14       1317.99       1519.34        88.34 o
   3   3  14        340.88        560.39        75.50 o
   4   3  14       2653.56       3034.43       110.29 o
   5   3  14        392.78        676.94        83.65 o
   6   3  14        231.28        509.62        95.45 o
   7   3  14        893.43        432.24        85.91 o
   8   3  14       1980.02       2710.53       116.66 o
   9   3  14        537.01        273.19        86.24 o
  10   3  14        307.53        515.94       130.38 o
 -14   4  14          4.22        258.14       114.66 o
 -13   4  14       3198.35       2802.55       140.29 o
 -12   4  14         32.58        144.33        93.23 o
 -11   4  14        425.69        658.98        96.12 o
 -10   4  14       1241.76       1145.20       104.37 o
  -9   4  14       4079.81       3581.54       137.29 o
  -8   4  14         81.58         99.41        77.62 o
  -7   4  14        716.18        934.04        90.87 o
  -6   4  14       1082.24       1100.63        86.02 o
  -5   4  14       1184.69       1164.49        89.46 o
  -4   4  14        880.96        807.65        83.12 o
  -3   4  14       4631.11       4213.94       125.49 o
  -2   4  14         52.13        250.84        69.47 o
  -1   4  14       1047.83        903.06        74.20 o
   0   4  14       1250.48       1241.10        77.74 o
   1   4  14       4366.25       5440.40       163.36 o
   2   4  14        266.75         73.56        72.94 o
   3   4  14        185.20        325.84        69.77 o
   4   4  14       3448.16       2677.85       108.19 o
   5   4  14       1641.81       1801.05       109.61 o
   6   4  14         63.15         66.87        81.43 o
   7   4  14         65.55        108.40        84.38 o
   8   4  14        936.82        852.68        99.63 o
   9   4  14        580.74        475.02       109.76 o
  10   4  14        119.84        250.89       109.96 o
 -14   5  14       2261.93       2089.89       159.85 o
 -13   5  14         33.45        303.15       100.56 o
 -12   5  14       2783.49       2901.94       142.98 o
 -11   5  14        874.03       1036.37       107.32 o
 -10   5  14       6242.35       5368.17       151.17 o
  -9   5  14       5848.28       6556.83       159.31 o
  -8   5  14        545.55        858.86       127.23 o
  -7   5  14         32.30        120.23        78.23 o
  -6   5  14        306.53        315.79        75.66 o
  -5   5  14          9.51         91.65        72.27 o
  -4   5  14       2341.76       2257.56        94.47 o
  -3   5  14        820.97        652.74        83.24 o
  -2   5  14       5227.05       5059.38       127.68 o
  -1   5  14          0.51        164.89        68.34 o
   0   5  14        583.93        454.55        73.40 o
   1   5  14        107.94         94.78        70.93 o
   2   5  14        725.07        588.19        87.99 o
   3   5  14       3178.37       2997.75       115.63 o
   4   5  14        325.15        324.12        75.82 o
   5   5  14        705.25        621.76        89.80 o
   6   5  14        286.31        242.32        84.26 o
   7   5  14        584.30        282.24        93.23 o
   8   5  14         88.39        217.27       101.39 o
   9   5  14        467.31        380.95       104.53 o
  10   5  14       1699.78       1505.08       158.61 o
 -13   6  14       2949.18       2423.55       137.91 o
 -12   6  14        149.73        174.64        97.47 o
 -11   6  14        735.93       1110.54       108.22 o
 -10   6  14       1852.50       2056.16       114.66 o
  -9   6  14       4343.55       4510.01       144.47 o
  -8   6  14        744.13        718.57       108.72 o
  -7   6  14       1124.15       1157.09        98.53 o
  -6   6  14       4570.31       3396.86       115.54 o
  -5   6  14       1548.87       1576.11        87.44 o
  -4   6  14       1421.27       1452.11        91.46 o
  -3   6  14        472.84        495.02        82.81 o
  -2   6  14         11.02         69.70        66.44 o
  -1   6  14       1222.65       1210.83        87.41 o
   0   6  14        429.25        405.83        70.99 o
   1   6  14       2996.68       2845.16       139.64 o
   2   6  14       1506.19       1310.13        90.37 o
   3   6  14         96.98        107.94        57.42 o
   4   6  14        927.74        770.74        99.46 o
   5   6  14       1784.31       1548.05       102.03 o
   6   6  14       1133.42       1072.37        97.81 o
   7   6  14          9.66         44.52        86.32 o
   8   6  14        650.16        298.53       103.41 o
   9   6  14         22.68         26.70        93.28 o
 -13   7  14        258.46        429.87       115.84 o
 -12   7  14       2038.67       1874.39       130.66 o
 -11   7  14        997.45        950.17       104.68 o
 -10   7  14        122.49        151.02        88.86 o
  -9   7  14       1394.51       1337.36       106.59 o
  -8   7  14        543.39        610.53        94.62 o
  -7   7  14       2309.92       1949.57       101.19 o
  -6   7  14        412.76        253.58        78.14 o
  -5   7  14       4115.90       4272.36       125.57 o
  -4   7  14        426.83        466.30        80.57 o
  -3   7  14        176.08        113.98        71.20 o
  -2   7  14       1662.05       1479.20        81.58 o
  -1   7  14       1537.39       1676.82        92.89 o
   0   7  14          2.08        101.00        67.72 o
   1   7  14       1090.29       1704.41       124.91 o
   2   7  14        223.67        150.14        72.01 o
   3   7  14        451.77        633.77        82.55 o
   4   7  14        116.94        100.98        59.66 o
   5   7  14        841.13        656.53        90.62 o
   6   7  14          1.89         76.58        81.73 o
   7   7  14        548.97        373.31        86.22 o
   8   7  14        314.92        277.99        85.63 o
   9   7  14        323.17        379.10        98.44 o
 -13   8  14         62.93        153.20       106.37 o
 -12   8  14         56.87        178.89        98.61 o
 -11   8  14          4.67         61.65        94.62 o
 -10   8  14         47.19         95.12        91.27 o
  -9   8  14         43.67         49.09        88.48 o
  -8   8  14         92.46        110.50        84.27 o
  -7   8  14          8.98         93.70        80.31 o
  -6   8  14       1591.28       1737.17       113.74 o
  -5   8  14        535.25        359.21        87.49 o
  -4   8  14        734.11        897.39        88.46 o
  -3   8  14        965.58        929.78        83.13 o
  -2   8  14          0.75         71.36        70.45 o
  -1   8  14        480.13        354.67        74.40 o
   0   8  14        424.35        543.34        80.93 o
   1   8  14       4864.33       5485.21       132.90 o
   2   8  14        465.93        460.67        78.23 o
   3   8  14         29.54        565.55       186.63 o
   4   8  14        607.91        621.13        90.12 o
   5   8  14       2493.45       2441.76       117.71 o
   6   8  14       1038.22       1494.30        94.71 o
   7   8  14       1627.42       1441.11       100.82 o
   8   8  14         20.44         45.54        71.43 o
   9   8  14        435.00         42.92       452.07 o
 -12   9  14        440.74        379.20       110.62 o
 -11   9  14          7.25        116.50        99.98 o
 -10   9  14        802.42        956.07       125.98 o
  -9   9  14        180.56        105.88        88.97 o
  -8   9  14        445.45        376.30        94.45 o
  -7   9  14        133.25        188.53        82.88 o
  -6   9  14        590.13        367.10       104.28 o
  -5   9  14         28.21        123.05        81.23 o
  -4   9  14       5569.11       5727.16       161.13 o
  -3   9  14          8.55        204.49        80.23 o
  -2   9  14        932.82       1040.02        85.57 o
  -1   9  14        518.63        397.94        78.94 o
   0   9  14       3139.33       3641.29       126.73 o
   1   9  14         63.29        216.17        79.48 o
   2   9  14        446.00        434.74        85.55 o
   3   9  14        194.24        345.52        77.33 o
   4   9  14       5807.56       5498.55       167.78 o
   5   9  14        644.75       1023.23        92.93 o
   6   9  14       4201.59       4218.75       147.35 o
   7   9  14       1540.47       1786.52       148.01 o
   8   9  14        371.97        326.33       110.54 o
 -11  10  14       1487.63       1267.24       121.15 o
 -10  10  14       2043.57       2301.73       126.44 o
  -9  10  14         16.39         94.88        93.55 o
  -8  10  14        104.14         49.06        87.17 o
  -7  10  14       2161.86       2359.74       116.27 o
  -6  10  14       1334.71       1271.59       107.68 o
  -5  10  14       1886.09       1619.21       106.76 o
  -4  10  14        632.14        576.77        92.35 o
  -3  10  14         62.01         89.59        84.10 o
  -2  10  14          9.43        108.89        82.00 o
  -1  10  14       1395.74       1561.58        96.74 o
   0  10  14       1874.60       2160.89       120.05 o
   1  10  14       2855.73       2608.89       139.47 o
   2  10  14         19.72         51.72        81.85 o
   3  10  14        170.00        203.67        79.41 o
   4  10  14       2667.27       2545.24       124.24 o
   5  10  14        236.10        229.03        87.40 o
   6  10  14        340.11        690.02        87.28 o
   7  10  14         65.74        161.27        66.07 o
 -11  11  14        974.90        700.80       113.38 o
 -10  11  14        991.49       1050.59       126.27 o
  -9  11  14        605.15        751.92       116.09 o
  -8  11  14       4487.01       4099.93       194.39 o
  -7  11  14         25.23         66.30        93.48 o
  -6  11  14        227.49         98.83        92.97 o
  -5  11  14          2.00         69.98        88.48 o
  -4  11  14        874.67        813.82       104.11 o
  -3  11  14        290.50        180.17        92.79 o
  -2  11  14       1707.26       1284.82       101.40 o
  -1  11  14       1563.16       1567.15       114.73 o
   0  11  14         68.64         67.45        78.14 o
   1  11  14        163.05        189.61        82.90 o
   2  11  14       1081.53       1016.26       126.45 o
   3  11  14         47.52        247.76        87.22 o
   4  11  14         35.83         75.78        84.64 o
   5  11  14          7.98         72.38        83.07 o
   6  11  14         58.74        389.68        92.50 o
   7  11  14          3.18        159.00        99.80 o
 -10  12  14       2098.14       2152.24       140.63 o
  -9  12  14       1366.19       1743.15       138.11 o
  -8  12  14       1787.45       2236.21       128.09 o
  -7  12  14        662.60        772.69       112.97 o
  -6  12  14        780.53        742.82       110.66 o
  -5  12  14         40.05        145.98        94.95 o
  -4  12  14        802.90        884.06       111.45 o
  -3  12  14          2.59         40.06        86.59 o
  -2  12  14        931.23        918.83        93.99 o
  -1  12  14       1055.60        913.33        89.62 o
   0  12  14       1152.61       1408.77       173.90 o
   1  12  14         31.28         67.79        85.94 o
   2  12  14       2365.50       2109.30       110.94 o
   3  12  14         20.72         44.81        78.19 o
   4  12  14       1649.24       1155.92       132.81 o
   5  12  14       1200.07       1009.54       152.30 o
   6  12  14        426.23        281.55        91.05 o
  -9  13  14         11.20        176.37       112.17 o
  -8  13  14        270.76        328.12       124.08 o
  -7  13  14      10030.75       9700.08       251.34 o
  -6  13  14        236.48        222.40       101.83 o
  -5  13  14         52.00         51.10       101.65 o
  -4  13  14        574.31        642.66       117.10 o
  -3  13  14        122.89        407.96       105.56 o
  -2  13  14          1.37         72.30        91.75 o
  -1  13  14        598.00        619.24        93.88 o
   0  13  14        133.57        259.36        84.71 o
   1  13  14       1201.70       1064.26       105.44 o
   2  13  14        156.41        167.95        95.67 o
   3  13  14       1392.40       1148.10       140.75 o
   4  13  14       1129.21       1081.08       142.72 o
   5  13  14         95.34        127.12       107.94 o
  -7  14  14        795.42        708.88       129.50 o
  -6  14  14       2556.34       3182.27       165.97 o
  -5  14  14         36.81         88.14       108.77 o
  -4  14  14       3913.61       4422.28       168.82 o
  -3  14  14       1849.67       2354.86       140.31 o
  -2  14  14       1112.19       1434.48       121.47 o
  -1  14  14          0.75         51.38        94.15 o
   0  14  14         16.66        347.98        96.97 o
   1  14  14        339.90        364.55       108.55 o
   2  14  14       1188.69        975.34       113.35 o
   3  14  14       1139.99        835.15       132.49 o
  -5  15  14        814.99       1096.86       161.82 o
  -4  15  14        380.38        658.53       125.28 o
  -3  15  14       1585.44       1782.45       151.04 o
  -2  15  14       1120.77       1240.14       145.38 o
  -1  15  14        245.26         97.59       113.78 o
   0  15  14        127.62         95.08        99.38 o
   1  15  14          1.50         51.53       108.11 o
 -13   0  15       2026.77       1884.92       224.53 o
 -11   0  15       4249.43       4287.50       243.29 o
  -9   0  15        365.97        414.58       136.33 o
  -7   0  15        338.74        306.95       112.18 o
  -5   0  15      11405.13      11855.50       295.97 o
  -3   0  15       1788.81       1870.81       115.21 o
  -1   0  15      16379.76      15538.21       346.14 o
   1   0  15         10.46         86.98        96.28 o
   3   0  15       2999.11       3144.52       172.57 o
   5   0  15        595.90        627.37       116.54 o
   7   0  15       1237.03       1178.40       129.51 o
   9   0  15       1321.45       1653.20       189.78 o
 -14   1  15        214.24        521.32       121.89 o
 -13   1  15        394.47        381.01       110.26 o
 -12   1  15       1699.35       1752.23       152.52 o
 -11   1  15          0.37         47.38        96.20 o
 -10   1  15       1384.17       1245.20       106.93 o
  -9   1  15       1604.31       1730.03       106.72 o
  -8   1  15       1777.03       1850.77       108.80 o
  -7   1  15         20.37        107.48        77.37 o
  -6   1  15       5736.03       5888.12       140.04 o
  -5   1  15       1697.83       1999.96        99.57 o
  -4   1  15        809.93        851.94        85.38 o
  -3   1  15          2.96         22.36        64.30 o
  -2   1  15       1876.85       1649.86        83.14 o
  -1   1  15         18.54         61.54        64.65 o
   0   1  15       1954.20       1381.96        81.28 o
   1   1  15         61.07         78.09        68.81 o
   2   1  15       1847.93       1959.09        89.80 o
   3   1  15         20.19        105.24        67.07 o
   4   1  15       3174.02       3412.94       113.21 o
   5   1  15        424.98        610.19        82.07 o
   6   1  15        285.60        707.75        86.54 o
   7   1  15         65.29        370.15        83.05 o
   8   1  15        480.58        528.25        96.86 o
   9   1  15        101.04        112.11        94.03 o
 -14   2  15        892.55        875.37       127.73 o
 -13   2  15       1959.87       1847.72       133.58 o
 -12   2  15        226.66        208.32       101.40 o
 -11   2  15         54.51        354.64       109.90 o
 -10   2  15       3325.52       2730.19       136.42 o
  -9   2  15       4608.27       4411.05       145.99 o
  -8   2  15        130.64        190.89        82.92 o
  -7   2  15       1148.10       1152.50        95.91 o
  -6   2  15        682.79        879.49        86.73 o
  -5   2  15        521.72        379.12        78.72 o
  -4   2  15       1319.34       1203.13        87.01 o
  -3   2  15        197.98        211.51        69.78 o
  -2   2  15        302.14        241.92        68.44 o
  -1   2  15       1510.39       1753.72        83.15 o
   0   2  15        205.80        185.23        70.27 o
   1   2  15       1842.04       1666.35       102.60 o
   2   2  15         38.74         37.15        70.09 o
   3   2  15       1606.60       1648.55        87.75 o
   4   2  15       1483.70       1820.74       111.46 o
   5   2  15       1033.27        784.85        90.01 o
   6   2  15        814.54        585.50        85.21 o
   7   2  15         70.33        149.32        86.15 o
   8   2  15       5341.44       6064.80       164.69 o
   9   2  15        190.76        295.20       112.39 o
 -14   3  15        393.00        579.52       127.49 o
 -13   3  15        351.59        533.58       116.08 o
 -12   3  15          2.90        131.31       101.38 o
 -11   3  15        251.01        418.49       104.20 o
 -10   3  15        142.52        159.22        90.64 o
  -9   3  15       2910.65       2671.30       119.76 o
  -8   3  15         16.67         56.11        82.12 o
  -7   3  15        101.56        204.98        81.91 o
  -6   3  15       5478.87       4686.08       140.84 o
  -5   3  15         76.93        191.99        72.99 o
  -4   3  15       1827.72       2085.15       100.78 o
  -3   3  15       1975.77       2215.07        94.60 o
  -2   3  15        153.45        296.45        71.04 o
  -1   3  15       1057.23        839.00        72.16 o
   0   3  15         69.96        268.16        56.58 o
   1   3  15          5.00        202.00        74.20 o
   2   3  15       5408.17       5193.51       139.40 o
   3   3  15       2241.42       2734.21        94.06 o
   4   3  15        672.92        726.31       103.77 o
   5   3  15       4225.76       4090.70       119.43 o
   6   3  15         68.65         62.33        81.19 o
   7   3  15       6525.63       7657.59       171.83 o
   8   3  15        254.16        299.75        87.21 o
   9   3  15        440.54        618.65       133.61 o
 -13   4  15         38.27        208.26       107.32 o
 -12   4  15        445.62        696.88       124.47 o
 -11   4  15        660.34        548.91       101.75 o
 -10   4  15       1857.34       2221.54       126.31 o
  -9   4  15        383.13        409.63        92.46 o
  -8   4  15       1265.65       1069.52       101.42 o
  -7   4  15       1408.67       1188.40        90.10 o
  -6   4  15        142.47        404.87        85.79 o
  -5   4  15        149.33        162.37        75.60 o
  -4   4  15       3950.75       3570.78       124.54 o
  -3   4  15         18.66        121.59        71.77 o
  -2   4  15         28.27         63.14        66.67 o
  -1   4  15         64.85        643.68       209.09 o
   0   4  15          6.93         59.69        62.59 o
   1   4  15        151.12         99.08        70.36 o
   2   4  15        939.78       1411.19       105.04 o
   3   4  15       1145.68        833.32        76.97 o
   4   4  15        293.85        336.82        78.40 o
   5   4  15        664.95        793.46        97.02 o
   6   4  15        313.94        937.01       102.22 o
   7   4  15        451.47        539.99        98.34 o
   8   4  15        503.20        721.64       107.38 o
   9   4  15       1246.81       1464.63       134.31 o
 -13   5  15          2.01        116.67       102.74 o
 -12   5  15        100.22        201.82        98.42 o
 -11   5  15        351.20        270.39        96.91 o
 -10   5  15         25.29        165.37        93.26 o
  -9   5  15         12.73        103.56        90.41 o
  -8   5  15          1.52        297.18        87.20 o
  -7   5  15       1361.61       1164.96        96.79 o
  -6   5  15          9.33         91.26        79.06 o
  -5   5  15        713.61        505.74        80.99 o
  -4   5  15        327.75        313.03        79.93 o
  -3   5  15       1717.61       1520.57        96.20 o
  -2   5  15         51.14        188.53        68.78 o
  -1   5  15         77.98        115.02        69.22 o
   0   5  15          2.00         26.89        67.31 o
   1   5  15          8.27         32.62        60.10 o
   2   5  15        192.32        337.00        86.01 o
   3   5  15       3889.67       3900.16       163.85 o
   4   5  15        773.42       1158.20        99.40 o
   5   5  15        904.23        860.26        95.85 o
   6   5  15          5.67         31.47        86.34 o
   7   5  15       1266.23       2118.05       236.19 o
   8   5  15        964.43       1109.18       110.37 o
   9   5  15        233.63         65.22       107.31 o
 -13   6  15        728.01       1097.96       131.30 o
 -12   6  15       1016.30        648.35       111.68 o
 -11   6  15        136.53        303.95        99.33 o
 -10   6  15        772.49       1188.70       107.70 o
  -9   6  15        775.37        743.46        98.70 o
  -8   6  15        558.81        317.04        87.43 o
  -7   6  15          3.85         78.97        82.13 o
  -6   6  15          5.23         90.36        79.63 o
  -5   6  15        433.28        679.80        85.79 o
  -4   6  15       1093.98        707.91        83.55 o
  -3   6  15       1753.35       1708.85       101.16 o
  -2   6  15        138.22        207.62        72.03 o
  -1   6  15         91.87        202.92        74.37 o
   0   6  15         53.91        124.17        72.07 o
   1   6  15       2771.56       2750.12       126.92 o
   2   6  15        345.97        302.91        64.64 o
   3   6  15        305.24        410.04        81.24 o
   4   6  15        292.00        174.89        84.03 o
   5   6  15        542.34        698.82        96.27 o
   6   6  15       1035.23        962.88        98.09 o
   7   6  15        769.70        597.80        96.86 o
   8   6  15        563.46        596.21       105.66 o
 -12   7  15       1377.33       1428.66       131.87 o
 -11   7  15        225.55        583.92       102.79 o
 -10   7  15        147.86        107.51        94.04 o
  -9   7  15        615.25        590.49        96.96 o
  -8   7  15        330.28        327.41        90.27 o
  -7   7  15       1991.26       2786.34       110.64 o
  -6   7  15        253.07        556.85        87.27 o
  -5   7  15       1442.06       1535.50       101.94 o
  -4   7  15       1640.39       2300.12       106.57 o
  -3   7  15        879.61       1134.34        89.98 o
  -2   7  15       1354.31       1377.25        99.63 o
  -1   7  15        360.71        239.23        78.50 o
   0   7  15        658.45        625.71        81.17 o
   1   7  15       1362.01       1535.70        96.76 o
   2   7  15        400.27        612.69        91.17 o
   3   7  15          1.15         46.36        66.22 o
   4   7  15        208.87        186.43        87.85 o
   5   7  15       2197.20       2427.34       139.34 o
   6   7  15        132.82        107.59        86.98 o
   7   7  15         15.82         30.78        82.70 o
   8   7  15       4797.72       4131.17       163.94 o
 -12   8  15        763.02        389.38       111.49 o
 -11   8  15         40.12        142.89        97.95 o
 -10   8  15         18.71        107.41        94.10 o
  -9   8  15       1601.58       1447.55       109.59 o
  -8   8  15         48.75         41.96        85.40 o
  -7   8  15          0.34         38.23        80.46 o
  -6   8  15          6.75        209.50        79.93 o
  -5   8  15         70.20         58.94        81.69 o
  -4   8  15       2147.15       2199.45       113.54 o
  -3   8  15        815.28       1072.52        89.70 o
  -2   8  15         42.73        122.53        77.91 o
  -1   8  15          5.42         64.42        77.11 o
   0   8  15       1396.49       1892.72       104.34 o
   1   8  15       2644.97       2526.08       109.30 o
   2   8  15        162.62        109.35        80.14 o
   3   8  15        791.84       1210.62        99.67 o
   4   8  15        972.04       1138.68       104.41 o
   5   8  15       1524.92       1478.89       123.22 o
   6   8  15       1500.59       1345.14       102.61 o
   7   8  15         75.94         57.65        91.36 o
   8   8  15        328.67        566.81       466.80 o
 -11   9  15         76.46        310.31       110.49 o
 -10   9  15       3311.77       3419.20       143.00 o
  -9   9  15         27.19        213.96        90.17 o
  -8   9  15         16.50        101.91        86.01 o
  -7   9  15       1716.17       2109.19       112.97 o
  -6   9  15        171.06         68.78        89.71 o
  -5   9  15          3.55         36.89        86.54 o
  -4   9  15         84.95        182.85        83.77 o
  -3   9  15        390.15        266.75        85.54 o
  -2   9  15        144.84        105.73        79.94 o
  -1   9  15         15.22         50.07        74.25 o
   0   9  15         97.75        123.49        74.64 o
   1   9  15       1224.19       1302.57       105.34 o
   2   9  15       1267.20       1550.33       105.32 o
   3   9  15        153.24        112.61        81.00 o
   4   9  15        616.87        631.28        97.37 o
   5   9  15       1720.21       1305.03       105.88 o
   6   9  15          3.42        113.16        91.71 o
   7   9  15       1337.98       1209.84       111.25 o
 -11  10  15       1542.27       1439.83       128.41 o
 -10  10  15        880.52        832.12       120.82 o
  -9  10  15        605.56        596.67       101.64 o
  -8  10  15        418.13        190.11        93.12 o
  -7  10  15       2694.89       2837.97       131.76 o
  -6  10  15        551.16        533.14        99.76 o
  -5  10  15       1388.66       1820.52       107.37 o
  -4  10  15       8998.63       8900.48       197.03 o
  -3  10  15         24.94        324.68        91.77 o
  -2  10  15       3138.67       2910.86       132.13 o
  -1  10  15       2452.72       3213.62       121.07 o
   0  10  15       1632.24       1979.00       108.80 o
   1  10  15        605.88        494.77        96.56 o
   2  10  15          0.64         21.94        80.76 o
   3  10  15       1041.52       1262.85        97.90 o
   4  10  15        421.52        466.68        96.94 o
   5  10  15        493.37        736.33       133.57 o
   6  10  15        252.96        209.20        87.56 o
 -10  11  15        479.05        891.77       122.98 o
  -9  11  15        436.30        424.15       112.60 o
  -8  11  15        265.85        314.48        97.70 o
  -7  11  15       6588.21       6450.25       217.28 o
  -6  11  15        446.43        437.17       100.95 o
  -5  11  15       2770.96       2108.82       124.55 o
  -4  11  15        149.47        239.60        95.14 o
  -3  11  15       1699.03       1897.18       106.90 o
  -2  11  15       2468.09       2350.48       119.92 o
  -1  11  15       2762.31       2903.54       134.21 o
   0  11  15          7.55        133.12        84.54 o
   1  11  15       1234.68       1227.96       111.90 o
   2  11  15        689.73        765.10        95.43 o
   3  11  15         43.01        103.46        79.89 o
   4  11  15        819.49        590.66       110.19 o
   5  11  15       3926.36       4005.33       166.65 o
  -9  12  15        187.73        265.99       107.51 o
  -8  12  15        442.16        454.63       109.49 o
  -7  12  15        113.04        227.18       102.68 o
  -6  12  15        581.41        390.11       108.37 o
  -5  12  15         53.65        120.66        94.98 o
  -4  12  15        180.44         86.77        98.07 o
  -3  12  15        180.93        149.83        93.54 o
  -2  12  15        964.01        928.07       109.59 o
  -1  12  15       2880.25       2744.23       136.55 o
   0  12  15        211.00        236.75        88.49 o
   1  12  15       2283.71       2613.25       127.79 o
   2  12  15        705.49        618.90        99.17 o
   3  12  15         65.71        131.93        94.69 o
   4  12  15        812.00        904.72       153.83 o
  -8  13  15       1174.81       1354.26       335.63 o
  -7  13  15         19.07        162.20       106.26 o
  -6  13  15          9.21        163.19       107.62 o
  -5  13  15         44.70        114.33       105.84 o
  -4  13  15        706.57        911.70       114.28 o
  -3  13  15        275.61        108.69        93.81 o
  -2  13  15        372.98        253.65        92.08 o
  -1  13  15          2.58        149.34        90.27 o
   0  13  15       1517.25       1688.20       120.28 o
   1  13  15         85.92        274.29       110.23 o
   2  13  15          2.75        149.85        97.61 o
   3  13  15        212.59        120.67       115.94 o
  -6  14  15       1117.56        883.61       131.83 o
  -5  14  15        426.65        552.67       124.91 o
  -4  14  15       3154.13       3088.33       156.94 o
  -3  14  15         59.39        182.11       115.05 o
  -2  14  15       3037.39       3020.42       150.49 o
  -1  14  15       1249.23       1589.17       135.78 o
   0  14  15       1492.82       1170.46       132.78 o
   1  14  15       1597.91       1550.57       122.96 o
 -12   0  16          1.78        224.66       153.21 o
 -10   0  16        262.30        310.11       136.75 o
  -8   0  16        381.11        374.17       134.26 o
  -6   0  16       6617.95       5187.46       218.18 o
  -4   0  16       1655.88       1616.17       122.75 o
  -2   0  16        575.48        730.01        92.99 o
   0   0  16       3968.05       3523.55       174.47 o
   2   0  16        352.12        193.55       105.71 o
   4   0  16       1047.72        938.36       121.21 o
   6   0  16        444.43        264.58        72.56 o
   8   0  16        183.12        211.40       142.87 o
 -13   1  16         21.17         82.86       111.18 o
 -12   1  16       1138.25        999.55       116.55 o
 -11   1  16        145.52        265.39       102.00 o
 -10   1  16       3083.73       3073.89       141.39 o
  -9   1  16        283.43        319.30        95.77 o
  -8   1  16         30.70         72.42        87.46 o
  -7   1  16       1782.48       1856.41       208.79 o
  -6   1  16       1681.12       1793.14        99.71 o
  -5   1  16        712.80        515.74        80.12 o
  -4   1  16       2650.79       2411.41        99.51 o
  -3   1  16         90.64        180.70        52.73 o
  -2   1  16         60.24        146.77        49.88 o
  -1   1  16        135.18        106.29        69.23 o
   0   1  16         41.73         71.14        71.35 o
   1   1  16         94.39        160.64        75.92 o
   2   1  16        550.55        636.86        81.52 o
   3   1  16       2389.49       2477.10       122.64 o
   4   1  16       3129.42       3367.32       124.52 o
   5   1  16        453.49        268.50        87.24 o
   6   1  16        797.41        734.19       157.35 o
   7   1  16       1207.56        928.00        90.21 o
   8   1  16        122.34        127.99        93.40 o
   9   1  16        372.48        201.85       430.97 o
 -13   2  16        200.59        201.66       114.84 o
 -12   2  16        187.61        257.90       106.48 o
 -11   2  16          6.69         59.87       101.95 o
 -10   2  16         39.25         41.65        93.51 o
  -9   2  16        925.00       1311.55       111.09 o
  -8   2  16        392.84        201.02        88.63 o
  -7   2  16         92.74        201.39        88.08 o
  -6   2  16       3155.03       2920.97       116.00 o
  -5   2  16          0.07         61.34        78.73 o
  -4   2  16       1457.81       1445.08        94.22 o
  -3   2  16        783.01        784.58        75.03 o
  -2   2  16        346.88        343.79        69.76 o
  -1   2  16        110.90        278.80        58.34 o
   0   2  16        847.84       1013.98        85.75 o
   1   2  16        384.23        384.39        86.50 o
   2   2  16        293.83        142.44        80.81 o
   3   2  16          5.93         12.13        79.85 o
   4   2  16         24.23         89.39        82.47 o
   5   2  16       1957.51       2157.27       115.33 o
   6   2  16         67.07         25.19        83.76 o
   7   2  16        502.98        684.88        94.41 o
   8   2  16        860.58       1199.67       116.71 o
 -13   3  16       1116.27        913.82       136.35 o
 -12   3  16        583.77        915.05       121.41 o
 -11   3  16        439.58        551.06       104.51 o
 -10   3  16       1291.94       1417.92       111.41 o
  -9   3  16        827.61        881.01       104.48 o
  -8   3  16         64.47        277.82        89.38 o
  -7   3  16       1088.28       1236.57       103.43 o
  -6   3  16       1066.65       1103.32        97.63 o
  -5   3  16       2955.19       2743.11       112.30 o
  -4   3  16        221.10        342.48        80.84 o
  -3   3  16       3432.09       3126.96       110.53 o
  -2   3  16       1439.79       1817.37        92.49 o
  -1   3  16         93.89        260.33        60.97 o
   0   3  16       1253.63       1523.73        99.22 o
   1   3  16        968.42       1016.21        86.32 o
   2   3  16        647.47        582.03        85.03 o
   3   3  16         89.72        172.32        77.66 o
   4   3  16        165.45        326.98        83.37 o
   5   3  16        264.13        188.07        82.86 o
   6   3  16        526.69        581.13        93.53 o
   7   3  16        421.45        386.95        96.67 o
   8   3  16        311.08        615.59       105.92 o
 -13   4  16       1067.36       1385.38       146.36 o
 -12   4  16         63.60        187.17        99.74 o
 -11   4  16        701.10        849.44       110.34 o
 -10   4  16         75.22        250.31        95.40 o
  -9   4  16       2592.45       3176.52       149.31 o
  -8   4  16        359.06        490.94        93.70 o
  -7   4  16       1065.49        990.52        98.94 o
  -6   4  16         50.59         68.03        83.23 o
  -5   4  16        135.68         67.46        79.83 o
  -4   4  16        863.37        659.68        91.02 o
  -3   4  16        384.12        281.37        77.93 o
  -2   4  16          1.87         27.69        71.30 o
  -1   4  16        228.34        219.65        75.43 o
   0   4  16         17.37         59.27        53.33 o
   1   4  16       1019.48        999.81        95.02 o
   2   4  16        572.37        502.95        96.19 o
   3   4  16       5379.42       5795.59       162.01 o
   4   4  16       2253.92       2115.12       111.43 o
   5   4  16        106.39        135.01        87.90 o
   6   4  16       2438.26       2033.16       120.32 o
   7   4  16         94.32        114.79       100.56 o
   8   4  16       2921.51       3245.57       153.74 o
 -12   5  16        235.00        512.95       110.80 o
 -11   5  16        444.59        207.99       102.00 o
 -10   5  16        390.60        521.98       103.62 o
  -9   5  16        210.78        348.20       106.88 o
  -8   5  16        192.76        383.65        95.73 o
  -7   5  16        354.74        347.33        89.76 o
  -6   5  16       1096.45        653.21        96.09 o
  -5   5  16       2180.15       1831.77       104.83 o
  -4   5  16        276.06        395.92        85.48 o
  -3   5  16         44.11        184.90        74.14 o
  -2   5  16       2828.71       2837.13       107.08 o
  -1   5  16        124.23        380.77        81.70 o
   0   5  16       3210.95       3412.10       122.63 o
   1   5  16        147.58        337.31        95.07 o
   2   5  16       2136.50       2341.43       128.98 o
   3   5  16        445.70        511.98        84.27 o
   4   5  16          4.91         20.25        78.09 o
   5   5  16        270.93        200.57        94.44 o
   6   5  16       1216.49        962.11       107.87 o
   7   5  16       5773.97       5723.97       198.09 o
   8   5  16       1269.27       1093.01       122.65 o
 -12   6  16         14.44        132.40       108.61 o
 -11   6  16       1058.66       1367.65       118.99 o
 -10   6  16       1637.97       1293.79       114.18 o
  -9   6  16        368.55        449.52        95.14 o
  -8   6  16       3160.89       2320.56       121.29 o
  -7   6  16        419.32        642.43        97.34 o
  -6   6  16       1316.33        982.47       105.53 o
  -5   6  16        692.80        549.43        88.91 o
  -4   6  16       6505.83       6214.79       160.87 o
  -3   6  16          4.60        289.20        82.78 o
  -2   6  16        431.96        300.65        76.99 o
  -1   6  16        285.35        131.79        77.24 o
   0   6  16        165.43        108.89        78.68 o
   1   6  16        245.65        142.80        88.32 o
   2   6  16        198.71         28.95        57.70 o
   3   6  16        341.73        391.27        88.55 o
   4   6  16        195.34        261.40        89.31 o
   5   6  16        486.34        561.94       101.73 o
   6   6  16        121.43         38.04        90.70 o
   7   6  16        299.91        328.31       109.11 o
 -12   7  16          0.21        224.22       113.31 o
 -11   7  16        506.09        332.60       109.39 o
 -10   7  16         12.99        120.05        98.69 o
  -9   7  16        296.80        409.66       102.25 o
  -8   7  16        162.84        313.30        93.98 o
  -7   7  16      11215.40       9794.15       207.24 o
  -6   7  16          2.10        117.69        79.32 o
  -5   7  16          2.46        167.64        85.25 o
  -4   7  16        799.18        732.19        92.31 o
  -3   7  16       2124.43       2164.30       104.00 o
  -2   7  16        852.26       1193.41        93.62 o
  -1   7  16        164.42        301.40        83.08 o
   0   7  16        110.59        207.05        82.50 o
   1   7  16        257.17        230.57        88.91 o
   2   7  16         93.21         81.62        83.25 o
   3   7  16       1639.91       1615.71       110.71 o
   4   7  16          0.07         49.16        94.04 o
   5   7  16          7.11        187.30        95.86 o
   6   7  16          0.82         21.54        99.11 o
   7   7  16       2738.87       2990.35       147.43 o
 -11   8  16        187.23        257.60       108.48 o
 -10   8  16        101.54        146.09        97.46 o
  -9   8  16       1403.99       1432.90       115.68 o
  -8   8  16       1076.19        586.23        95.49 o
  -7   8  16        933.91       1114.43        99.47 o
[truncated: 9,469,110 more chars]
